# Supplementary material for: A biological camera that captures and stores images directly into DNA
Source: Nat Commun. 2023 Jul 3;14:3921. doi: 10.1038/s41467-023-38876-w (PMC10318082; doi:10.1038/s41467-023-38876-w)
Supplement: Supplementary file 5 — Supplementary Software [file 41467_2023_38876_MOESM5_ESM.zip]

Archive with 3 entries (3 files):
- Supplementary Software/Codes_clustering_technique.zip
- Supplementary Software/Legend.txt
- Supplementary Software/Script for Light Patterns Deconvolution.R
