# Supplementary material for: A biological camera that captures and stores images directly into DNA
Source: Nat Commun. 2023 Jul 3;14:3921. doi: 10.1038/s41467-023-38876-w (PMC10318082; doi:10.1038/s41467-023-38876-w)
Supplement: Supplementary file 5 — Supplementary Software [file 41467_2023_38876_MOESM5_ESM.zip › Supplementary Software/Script for Light Patterns Deconvolution.R]

######################
## Install Biostrings package
######################
if (!requireNamespace("BiocManager", quietly = TRUE))
  install.packages("BiocManager")

BiocManager::install("Biostrings")
BiocManager::install("DNABarcodes")
install.packages("stringr")
BiocManager::install("ShortRead")
library("Biostrings")
library("stringr")
library("ShortRead")
library("DNABarcodes")

##Barcode Generation##
#################################################

List_of_Barcodes <- create.dnabarcodes.ashlock(8)
Before <- "CGACGCTCTTCCGATCT"
After <- "ATCGAGAGGGACACGGCG"
write.table(List_of_Barcodes, file = "New_Barcodes.txt")
Saved_List <- List_of_Barcodes
Barcode_Primer_List <- vector()
for (i in List_of_Barcodes) {
  i = paste0(Before, i, After)
  Barcode_Primer_List <- append(Barcode_Primer_List, i)
}
write.csv(Barcode_Primer_List, file = "Barcodes.csv")


#######################
###Blue Light Script###
#######################


##read in blue light barcodes
barcode_df = read.csv("Blue_Light_Barcodes.csv") ##select a number of barcodes from generated barcodes
##generate no light/light versions of each barcode
light_sequence_barcodes <- data.frame()
no_light_sequence_barcodes <- data.frame()
initial_5prime <- "CGACGCTCTTCCGATCT"
counter_barcodes <- 1
for (i in barcode_df$Barcodes) {
  barcode_df[counter_barcodes, 1] <- str_remove(i, fixed(initial_5prime))
  counter_barcodes <- counter_barcodes + 1
}

for (i in barcode_df$Barcodes) {
  no_light_sequence_barcodes = rbind(no_light_sequence_barcodes, paste(i, toupper("aaataacttcgtatagcatacattatacgaagttatccaggcatcaaataaggatccaaactcgagtaaggatctccaggcatcaaataaaacgaaaggctca"), sep=""))  
  light_sequence_barcodes = rbind(light_sequence_barcodes, paste(i, toupper("aaataacttcgtatagcatacattatacgaagttattttaagaaggagatatacatatggagatcggaagagcacacgtctgaac"), sep=""))
}
names(no_light_sequence_barcodes) <- c("Sequence Oligos")
names(light_sequence_barcodes) <- c("Sequence Oligos")


##read in red light barcodes
barcode_df = read.csv("Blue_Light_Barcodes.csv") ##select a number of barcodes from generated barcodes
##generate no light/light versions of each barcode
red_light_sequence_barcodes <- data.frame()
red_no_light_sequence_barcodes <- data.frame()
initial_5prime <- "CGACGCTCTTCCGATCT"
counter_barcodes <- 1
for (i in barcode_df$Barcodes) {
  barcode_df[counter_barcodes, 1] <- str_remove(i, fixed(initial_5prime))
  counter_barcodes <- counter_barcodes + 1
}

for (i in barcode_df$Barcodes) {
  red_no_light_sequence_barcodes = rbind(red_no_light_sequence_barcodes, paste(i, toupper("aacaagctaattaccctgttatccctaataacttcgtatagcatacattatacgaagttatccaggcatcaaataaggatccaaactcgagtaaggatctccaggc"), sep=""))  
  red_light_sequence_barcodes = rbind(red_light_sequence_barcodes, paste(i, toupper("aacaagctaattaccctgttatccctaataacttcgtatagcatacattatacgaagttattttaagaaggagatatacatatggagatcggaagagcacacgtctgaac"), sep=""))
} ##Red light barcode appended here - note both sequences are different from blue light barcode as above
names(red_no_light_sequence_barcodes) <- c("Sequence Oligos")
names(red_light_sequence_barcodes) <- c("Sequence Oligos")


##Read Your Sample##
#################################################


##Read in raw fasta
Sample_Fwd = as.data.frame(sread(readFastq("Sample.fq")))
##Obtain only sequence data
Sample_Seq = Sample_Fwd$x
##write to txt file
write.table(Sample_Fwd, file = "Sample_Fwd.txt")


##counting blue light sequences
light_barcoded_sequences = data.frame(barcoded_oligo = c(), counts = c())

for (i in light_sequence_barcodes$`Sequence Oligos`) {
  light_counts_barcoded = str_count(Sample_Seq, i)
  counting_lights <- 0
  for (count in light_counts_barcoded) {
    if (count == 1) {
      counting_lights = counting_lights + 1
    }}
  adding_rows = data.frame(barcoded_oligo = c(i), counts = c(counting_lights))
  light_barcoded_sequences = rbind(light_barcoded_sequences, adding_rows)
  }

##counting blue no light sequences
no_light_barcoded_sequences = data.frame(barcoded_oligo = c(), counts = c())

for (i in no_light_sequence_barcodes$`Sequence Oligos`) {
  no_light_counts_barcoded = str_count(Sample_Seq, i)
  counting_no_lights <- 0
  for (count in no_light_counts_barcoded) {
    if (count == 1) {
      counting_no_lights = counting_no_lights + 1
    }}
  adding_rows = data.frame(barcoded_oligo = c(i), counts = c(counting_no_lights))
  no_light_barcoded_sequences = rbind(no_light_barcoded_sequences, adding_rows)
}

##Writing results to csv
write.csv(no_light_barcoded_sequences, file = "Sample_no_light_counts.csv")
write.csv(light_barcoded_sequences, file = "Sample_light_counts.csv")

##counting red light sequences
light_barcoded_sequences = data.frame(barcoded_oligo = c(), counts = c())

for (i in red_light_sequence_barcodes$`Sequence Oligos`) {
  light_counts_barcoded = str_count(Sample_Seq, i)
  counting_lights <- 0
  for (count in light_counts_barcoded) {
    if (count == 1) {
      counting_lights = counting_lights + 1
    }}
  adding_rows = data.frame(barcoded_oligo = c(i), counts = c(counting_lights))
  light_barcoded_sequences = rbind(light_barcoded_sequences, adding_rows)
}

##counting red no light sequences
no_light_barcoded_sequences = data.frame(barcoded_oligo = c(), counts = c())

for (i in red_no_light_sequence_barcodes$`Sequence Oligos`) {
  no_light_counts_barcoded = str_count(Sample_Seq, i)
  counting_no_lights <- 0
  for (count in no_light_counts_barcoded) {
    if (count == 1) {
      counting_no_lights = counting_no_lights + 1
    }}
  adding_rows = data.frame(barcoded_oligo = c(i), counts = c(counting_no_lights))
  no_light_barcoded_sequences = rbind(no_light_barcoded_sequences, adding_rows)
}

##Writing results to csv
write.csv(no_light_barcoded_sequences, file = "Sample_red_no_light_counts.csv")
write.csv(light_barcoded_sequences, file = "Sample_red_light_counts.csv")
