# Supplementary material for: A biological camera that captures and stores images directly into DNA
Source: Nat Commun. 2023 Jul 3;14:3921. doi: 10.1038/s41467-023-38876-w (PMC10318082; doi:10.1038/s41467-023-38876-w)
Supplement: Supplementary file 6 — Source Data [file 41467_2023_38876_MOESM6_ESM.zip]

Archive with 10 entries (10 files):
- Source Data/Barcodes used.csv
- Source Data/Fig1C_BacCam_Only.xlsx
- Source Data/Fig2B_Mixed_Images.xlsx
- Source Data/Fig2C_RA_Images.xlsx
- Source Data/Fig2D_NUS_Dilute_RA_Images.xlsx
- Source Data/Fig3_DilutionSmiley_HWTreated.xlsx
- Source Data/Fig5_Mixed_Periodic_Lights.xlsx
- Source Data/Legend.txt
- Source Data/Primers Used.xlsx
- Source Data/SuppS4_Time_Series_Experiments.xlsx
