# Supplementary material for: A biological camera that captures and stores images directly into DNA
Source: Nat Commun. 2023 Jul 3;14:3921. doi: 10.1038/s41467-023-38876-w (PMC10318082; doi:10.1038/s41467-023-38876-w)
Supplement: Supplementary file 6 — Source Data [file 41467_2023_38876_MOESM6_ESM.zip › Source Data/Barcodes used.csv]

Barcodes
CGACGCTCTTCCGATCTTCAGAAGGATCGAGAGGGACACGGCG
CGACGCTCTTCCGATCTTCGTTGGAATCGAGAGGGACACGGCG
CGACGCTCTTCCGATCTAACGAACCATCGAGAGGGACACGGCG
CGACGCTCTTCCGATCTCGGAAGAAATCGAGAGGGACACGGCG
CGACGCTCTTCCGATCTGCCAAGAAATCGAGAGGGACACGGCG
CGACGCTCTTCCGATCTGGAGAGAAATCGAGAGGGACACGGCG
CGACGCTCTTCCGATCTACGGAGAAATCGAGAGGGACACGGCG
CGACGCTCTTCCGATCTCACGAGAAATCGAGAGGGACACGGCG
CGACGCTCTTCCGATCTCCACAGAAATCGAGAGGGACACGGCG
CGACGCTCTTCCGATCTGAGCAGAAATCGAGAGGGACACGGCG
CGACGCTCTTCCGATCTAGCCAGAAATCGAGAGGGACACGGCG
CGACGCTCTTCCGATCTTCGAGGAAATCGAGAGGGACACGGCG
CGACGCTCTTCCGATCTCTCAGGAAATCGAGAGGGACACGGCG
CGACGCTCTTCCGATCTGGTAGGAAATCGAGAGGGACACGGCG
CGACGCTCTTCCGATCTTGACGGAAATCGAGAGGGACACGGCG
CGACGCTCTTCCGATCTATGCGGAAATCGAGAGGGACACGGCG
CGACGCTCTTCCGATCTCGATCGAAATCGAGAGGGACACGGCG
CGACGCTCTTCCGATCTCTGGTGAAATCGAGAGGGACACGGCG
CGACGCTCTTCCGATCTGTCCTGAAATCGAGAGGGACACGGCG
CGACGCTCTTCCGATCTGTGGACAAATCGAGAGGGACACGGCG
CGACGCTCTTCCGATCTTGCGACAAATCGAGAGGGACACGGCG
CGACGCTCTTCCGATCTCCTGACAAATCGAGAGGGACACGGCG
CGACGCTCTTCCGATCTTCGCACAAATCGAGAGGGACACGGCG
CGACGCTCTTCCGATCTCTCCACAAATCGAGAGGGACACGGCG
CGACGCTCTTCCGATCTGGTCACAAATCGAGAGGGACACGGCG
CGACGCTCTTCCGATCTCGAAGCAAATCGAGAGGGACACGGCG
CGACGCTCTTCCGATCTGAGAGCAAATCGAGAGGGACACGGCG
CGACGCTCTTCCGATCTACCAGCAAATCGAGAGGGACACGGCG
CGACGCTCTTCCGATCTAGTGGCAAATCGAGAGGGACACGGCG
CGACGCTCTTCCGATCTGTACGCAAATCGAGAGGGACACGGCG
CGACGCTCTTCCGATCTTACCGCAAATCGAGAGGGACACGGCG
CGACGCTCTTCCGATCTTGGTGCAAATCGAGAGGGACACGGCG
CGACGCTCTTCCGATCTCCAGGTAAATCGAGAGGGACACGGCG
CGACGCTCTTCCGATCTGACGGTAAATCGAGAGGGACACGGCG
CGACGCTCTTCCGATCTGCTCGTAAATCGAGAGGGACACGGCG
CGACGCTCTTCCGATCTCGCTGTAAATCGAGAGGGACACGGCG
CGACGCTCTTCCGATCTCGTGCTAAATCGAGAGGGACACGGCG
CGACGCTCTTCCGATCTGGACCTAAATCGAGAGGGACACGGCG
CGACGCTCTTCCGATCTCAGCCTAAATCGAGAGGGACACGGCG
CGACGCTCTTCCGATCTGCGTCTAAATCGAGAGGGACACGGCG
CGACGCTCTTCCGATCTCGAGAAGAATCGAGAGGGACACGGCG
CGACGCTCTTCCGATCTGAGGAAGAATCGAGAGGGACACGGCG
CGACGCTCTTCCGATCTACCGAAGAATCGAGAGGGACACGGCG
CGACGCTCTTCCGATCTGCACAAGAATCGAGAGGGACACGGCG
CGACGCTCTTCCGATCTAGGCAAGAATCGAGAGGGACACGGCG
CGACGCTCTTCCGATCTCACCAAGAATCGAGAGGGACACGGCG
CGACGCTCTTCCGATCTCCGTAAGAATCGAGAGGGACACGGCG
CGACGCTCTTCCGATCTGGCTAAGAATCGAGAGGGACACGGCG
CGACGCTCTTCCGATCTTGGACAGAATCGAGAGGGACACGGCG
CGACGCTCTTCCGATCTGACACAGAATCGAGAGGGACACGGCG
CGACGCTCTTCCGATCTGTAGCAGAATCGAGAGGGACACGGCG
CGACGCTCTTCCGATCTCATGCAGAATCGAGAGGGACACGGCG
CGACGCTCTTCCGATCTACTCCAGAATCGAGAGGGACACGGCG
CGACGCTCTTCCGATCTCTCTCAGAATCGAGAGGGACACGGCG
CGACGCTCTTCCGATCTGCGATAGAATCGAGAGGGACACGGCG
CGACGCTCTTCCGATCTCGCATAGAATCGAGAGGGACACGGCG
CGACGCTCTTCCGATCTTTGGAGGAATCGAGAGGGACACGGCG
CGACGCTCTTCCGATCTAGTGAGGAATCGAGAGGGACACGGCG
CGACGCTCTTCCGATCTTCTCAGGAATCGAGAGGGACACGGCG
CGACGCTCTTCCGATCTAGAACGGAATCGAGAGGGACACGGCG
CGACGCTCTTCCGATCTTAACCGGAATCGAGAGGGACACGGCG
CGACGCTCTTCCGATCTAAGTCGGAATCGAGAGGGACACGGCG
CGACGCTCTTCCGATCTTGTTCGGAATCGAGAGGGACACGGCG
CGACGCTCTTCCGATCTACCATGGAATCGAGAGGGACACGGCG
CGACGCTCTTCCGATCTTTGAGCGAATCGAGAGGGACACGGCG
CGACGCTCTTCCGATCTTAAGGCGAATCGAGAGGGACACGGCG
CGACGCTCTTCCGATCTATTCGCGAATCGAGAGGGACACGGCG
CGACGCTCTTCCGATCTAGATGCGAATCGAGAGGGACACGGCG
CGACGCTCTTCCGATCTCATTGCGAATCGAGAGGGACACGGCG
CGACGCTCTTCCGATCTTCTACCGAATCGAGAGGGACACGGCG
CGACGCTCTTCCGATCTGAATCCGAATCGAGAGGGACACGGCG
CGACGCTCTTCCGATCTACAGTCGAATCGAGAGGGACACGGCG
CGACGCTCTTCCGATCTTTCGTCGAATCGAGAGGGACACGGCG
CGACGCTCTTCCGATCTCAACTCGAATCGAGAGGGACACGGCG
CGACGCTCTTCCGATCTCTGTTCGAATCGAGAGGGACACGGCG
CGACGCTCTTCCGATCTCTCGATGAATCGAGAGGGACACGGCG
CGACGCTCTTCCGATCTGTGCATGAATCGAGAGGGACACGGCG
CGACGCTCTTCCGATCTAGGAGTGAATCGAGAGGGACACGGCG
CGACGCTCTTCCGATCTCCTAGTGAATCGAGAGGGACACGGCG
CGACGCTCTTCCGATCTGTTGGTGAATCGAGAGGGACACGGCG
CGACGCTCTTCCGATCTTCGGAACAATCGAGAGGGACACGGCG
CGACGCTCTTCCGATCTGTCGAACAATCGAGAGGGACACGGCG
CGACGCTCTTCCGATCTCTGCAACAATCGAGAGGGACACGGCG
CGACGCTCTTCCGATCTTGCCAACAATCGAGAGGGACACGGCG
CGACGCTCTTCCGATCTACGAGACAATCGAGAGGGACACGGCG
CGACGCTCTTCCGATCTCGTAGACAATCGAGAGGGACACGGCG
CGACGCTCTTCCGATCTGAAGGACAATCGAGAGGGACACGGCG
CGACGCTCTTCCGATCTAGACGACAATCGAGAGGGACACGGCG
CGACGCTCTTCCGATCTTCTCGACAATCGAGAGGGACACGGCG
CGACGCTCTTCCGATCTCCATGACAATCGAGAGGGACACGGCG
CGACGCTCTTCCGATCTAGCACACAATCGAGAGGGACACGGCG
CGACGCTCTTCCGATCTGCTACACAATCGAGAGGGACACGGCG
CGACGCTCTTCCGATCTACAGCACAATCGAGAGGGACACGGCG
CGACGCTCTTCCGATCTTACGCACAATCGAGAGGGACACGGCG
CGACGCTCTTCCGATCTCAACCACAATCGAGAGGGACACGGCG
CGACGCTCTTCCGATCTGGATCACAATCGAGAGGGACACGGCG
CGACGCTCTTCCGATCTGTAAGGCAATCGAGAGGGACACGGCG
CGACGCTCTTCCGATCTAACAGGCAATCGAGAGGGACACGGCG
CGACGCTCTTCCGATCTTTGTGGCAATCGAGAGGGACACGGCG
CGACGCTCTTCCGATCTGATTGGCAATCGAGAGGGACACGGCG
CGACGCTCTTCCGATCTTAGACGCAATCGAGAGGGACACGGCG
CGACGCTCTTCCGATCTATACCGCAATCGAGAGGGACACGGCG
CGACGCTCTTCCGATCTCGAATGCAATCGAGAGGGACACGGCG
CGACGCTCTTCCGATCTAAGGTGCAATCGAGAGGGACACGGCG
CGACGCTCTTCCGATCTTCTGTGCAATCGAGAGGGACACGGCG
CGACGCTCTTCCGATCTTACCTGCAATCGAGAGGGACACGGCG
CGACGCTCTTCCGATCTAGTCTGCAATCGAGAGGGACACGGCG
CGACGCTCTTCCGATCTTGGAACCAATCGAGAGGGACACGGCG
CGACGCTCTTCCGATCTAGAGACCAATCGAGAGGGACACGGCG
CGACGCTCTTCCGATCTGATGACCAATCGAGAGGGACACGGCG
CGACGCTCTTCCGATCTAAGCACCAATCGAGAGGGACACGGCG
CGACGCTCTTCCGATCTTCAAGCCAATCGAGAGGGACACGGCG
