# Supplementary material for: A biological camera that captures and stores images directly into DNA
Source: Nat Commun. 2023 Jul 3;14:3921. doi: 10.1038/s41467-023-38876-w (PMC10318082; doi:10.1038/s41467-023-38876-w)
Supplement: Supplementary file 6 — Source Data [file 41467_2023_38876_MOESM6_ESM.zip › Source Data/Fig1C_BacCam_Only.xlsx]

## Sheet: BacCam_Only
barcoded_oligo	light counts	no light counts	Ratio
CGATCGAAATCGAGAGGGACACGGCGAAATAACTTCGTATAGCATACATTATACGAAGTTATTTTAAGAAGGAGATATACATATGGAGATCGGAAGAGCACACGTCTGAAC	15908	6166	2.57995
CTGGTGAAATCGAGAGGGACACGGCGAAATAACTTCGTATAGCATACATTATACGAAGTTATTTTAAGAAGGAGATATACATATGGAGATCGGAAGAGCACACGTCTGAAC	16067	3988	4.02884
GTCCTGAAATCGAGAGGGACACGGCGAAATAACTTCGTATAGCATACATTATACGAAGTTATTTTAAGAAGGAGATATACATATGGAGATCGGAAGAGCACACGTCTGAAC	16541	4316	3.83248				5.98709	6.46777	2.53741	8.91381	8.58949	3.05491	2.69713	5.32705	2.21041	3.80552	6.7334	5.54012
GTGGACAAATCGAGAGGGACACGGCGAAATAACTTCGTATAGCATACATTATACGAAGTTATTTTAAGAAGGAGATATACATATGGAGATCGGAAGAGCACACGTCTGAAC	7202	8472	0.850094				4.62398	1.5593	1.4902	4.22559	8.57579	1.93566	1.17951	5.01723	4.22438	1.03869	1.46929	1.70845
TGCGACAAATCGAGAGGGACACGGCGAAATAACTTCGTATAGCATACATTATACGAAGTTATTTTAAGAAGGAGATATACATATGGAGATCGGAAGAGCACACGTCTGAAC	20727	3432	6.03934				3.60953	3.21721	4.26062	8.68273	2.81135	5.38339	4.14883	4.07636	4.06633	1.4956	1.78242	1.06467
CCTGACAAATCGAGAGGGACACGGCGAAATAACTTCGTATAGCATACATTATACGAAGTTATTTTAAGAAGGAGATATACATATGGAGATCGGAAGAGCACACGTCTGAAC	11315	4537	2.49394				3.19204	0.792467	0.529117	6.9712	7.81456	1.7446	1.84932	3.59246	3.63152	3.97254	11.2141	9.65494
TCGCACAAATCGAGAGGGACACGGCGAAATAACTTCGTATAGCATACATTATACGAAGTTATTTTAAGAAGGAGATATACATATGGAGATCGGAAGAGCACACGTCTGAAC	17189	4975	3.45508				3.45508	1.67333	2.7409	20.3796	7.34512	2.36867	9.32976	6.14267	1.22298	1.32826	0.637983	7.43818
CTCCACAAATCGAGAGGGACACGGCGAAATAACTTCGTATAGCATACATTATACGAAGTTATTTTAAGAAGGAGATATACATATGGAGATCGGAAGAGCACACGTCTGAAC	10716	6404	1.67333				6.03934	2.49394	2.01472	5.33059	5.17244	0.821733	1.97761	7.56162	4.52531	1.029	5.72556	6.19765
GGTCACAAATCGAGAGGGACACGGCGAAATAACTTCGTATAGCATACATTATACGAAGTTATTTTAAGAAGGAGATATACATATGGAGATCGGAAGAGCACACGTCTGAAC	15957	4999	3.19204				3.83248	0.850094	1.05168	0.593117	6.76438	1.88902	7.00362	7.14481	1.12681	5.81442	1.80869	4.18537
CGAAGCAAATCGAGAGGGACACGGCGAAATAACTTCGTATAGCATACATTATACGAAGTTATTTTAAGAAGGAGATATACATATGGAGATCGGAAGAGCACACGTCTGAAC	8248	10408	0.792467				2.57995	4.02884	4.34703	5.0681	9.33743	1.75247	9.27353	8.55077	1.67603	3.22692	1.64833	5.08855
GAGAGCAAATCGAGAGGGACACGGCGAAATAACTTCGTATAGCATACATTATACGAAGTTATTTTAAGAAGGAGATATACATATGGAGATCGGAAGAGCACACGTCTGAAC	15521	4300	3.60953
ACCAGCAAATCGAGAGGGACACGGCGAAATAACTTCGTATAGCATACATTATACGAAGTTATTTTAAGAAGGAGATATACATATGGAGATCGGAAGAGCACACGTCTGAAC	15404	4788	3.21721
AGTGGCAAATCGAGAGGGACACGGCGAAATAACTTCGTATAGCATACATTATACGAAGTTATTTTAAGAAGGAGATATACATATGGAGATCGGAAGAGCACACGTCTGAAC	19282	4170	4.62398
GTACGCAAATCGAGAGGGACACGGCGAAATAACTTCGTATAGCATACATTATACGAAGTTATTTTAAGAAGGAGATATACATATGGAGATCGGAAGAGCACACGTCTGAAC	12504	8019	1.5593
TACCGCAAATCGAGAGGGACACGGCGAAATAACTTCGTATAGCATACATTATACGAAGTTATTTTAAGAAGGAGATATACATATGGAGATCGGAAGAGCACACGTCTGAAC	23194	3874	5.98709
TGGTGCAAATCGAGAGGGACACGGCGAAATAACTTCGTATAGCATACATTATACGAAGTTATTTTAAGAAGGAGATATACATATGGAGATCGGAAGAGCACACGTCTGAAC	25386	3925	6.46777
CCAGGTAAATCGAGAGGGACACGGCGAAATAACTTCGTATAGCATACATTATACGAAGTTATTTTAAGAAGGAGATATACATATGGAGATCGGAAGAGCACACGTCTGAAC	12802	2945	4.34703
GACGGTAAATCGAGAGGGACACGGCGAAATAACTTCGTATAGCATACATTATACGAAGTTATTTTAAGAAGGAGATATACATATGGAGATCGGAAGAGCACACGTCTGAAC	21656	4273	5.0681
GCTCGTAAATCGAGAGGGACACGGCGAAATAACTTCGTATAGCATACATTATACGAAGTTATTTTAAGAAGGAGATATACATATGGAGATCGGAAGAGCACACGTCTGAAC	11558	10990	1.05168
CGCTGTAAATCGAGAGGGACACGGCGAAATAACTTCGTATAGCATACATTATACGAAGTTATTTTAAGAAGGAGATATACATATGGAGATCGGAAGAGCACACGTCTGAAC	6411	10809	0.593117
CGTGCTAAATCGAGAGGGACACGGCGAAATAACTTCGTATAGCATACATTATACGAAGTTATTTTAAGAAGGAGATATACATATGGAGATCGGAAGAGCACACGTCTGAAC	12864	6385	2.01472
GGACCTAAATCGAGAGGGACACGGCGAAATAACTTCGTATAGCATACATTATACGAAGTTATTTTAAGAAGGAGATATACATATGGAGATCGGAAGAGCACACGTCTGAAC	25299	4746	5.33059
CAGCCTAAATCGAGAGGGACACGGCGAAATAACTTCGTATAGCATACATTATACGAAGTTATTTTAAGAAGGAGATATACATATGGAGATCGGAAGAGCACACGTCTGAAC	15360	5604	2.7409
GCGTCTAAATCGAGAGGGACACGGCGAAATAACTTCGTATAGCATACATTATACGAAGTTATTTTAAGAAGGAGATATACATATGGAGATCGGAAGAGCACACGTCTGAAC	36826	1807	20.3796
CGAGAAGAATCGAGAGGGACACGGCGAAATAACTTCGTATAGCATACATTATACGAAGTTATTTTAAGAAGGAGATATACATATGGAGATCGGAAGAGCACACGTCTGAAC	6124	11574	0.529117
GAGGAAGAATCGAGAGGGACACGGCGAAATAACTTCGTATAGCATACATTATACGAAGTTATTTTAAGAAGGAGATATACATATGGAGATCGGAAGAGCACACGTCTGAAC	32681	4688	6.9712
ACCGAAGAATCGAGAGGGACACGGCGAAATAACTTCGTATAGCATACATTATACGAAGTTATTTTAAGAAGGAGATATACATATGGAGATCGGAAGAGCACACGTCTGAAC	23966	5625	4.26062
GCACAAGAATCGAGAGGGACACGGCGAAATAACTTCGTATAGCATACATTATACGAAGTTATTTTAAGAAGGAGATATACATATGGAGATCGGAAGAGCACACGTCTGAAC	28106	3237	8.68273
AGGCAAGAATCGAGAGGGACACGGCGAAATAACTTCGTATAGCATACATTATACGAAGTTATTTTAAGAAGGAGATATACATATGGAGATCGGAAGAGCACACGTCTGAAC	11783	7907	1.4902
CACCAAGAATCGAGAGGGACACGGCGAAATAACTTCGTATAGCATACATTATACGAAGTTATTTTAAGAAGGAGATATACATATGGAGATCGGAAGAGCACACGTCTGAAC	20342	4814	4.22559
CCGTAAGAATCGAGAGGGACACGGCGAAATAACTTCGTATAGCATACATTATACGAAGTTATTTTAAGAAGGAGATATACATATGGAGATCGGAAGAGCACACGTCTGAAC	11360	4477	2.53741
GGCTAAGAATCGAGAGGGACACGGCGAAATAACTTCGTATAGCATACATTATACGAAGTTATTTTAAGAAGGAGATATACATATGGAGATCGGAAGAGCACACGTCTGAAC	34336	3852	8.91381
TGGACAGAATCGAGAGGGACACGGCGAAATAACTTCGTATAGCATACATTATACGAAGTTATTTTAAGAAGGAGATATACATATGGAGATCGGAAGAGCACACGTCTGAAC	29637	3174	9.33743
GACACAGAATCGAGAGGGACACGGCGAAATAACTTCGTATAGCATACATTATACGAAGTTATTTTAAGAAGGAGATATACATATGGAGATCGGAAGAGCACACGTCTGAAC	15066	8597	1.75247
GTAGCAGAATCGAGAGGGACACGGCGAAATAACTTCGTATAGCATACATTATACGAAGTTATTTTAAGAAGGAGATATACATATGGAGATCGGAAGAGCACACGTCTGAAC	27159	4015	6.76438
CATGCAGAATCGAGAGGGACACGGCGAAATAACTTCGTATAGCATACATTATACGAAGTTATTTTAAGAAGGAGATATACATATGGAGATCGGAAGAGCACACGTCTGAAC	11404	6037	1.88902
ACTCCAGAATCGAGAGGGACACGGCGAAATAACTTCGTATAGCATACATTATACGAAGTTATTTTAAGAAGGAGATATACATATGGAGATCGGAAGAGCACACGTCTGAAC	25526	4935	5.17244
CTCTCAGAATCGAGAGGGACACGGCGAAATAACTTCGTATAGCATACATTATACGAAGTTATTTTAAGAAGGAGATATACATATGGAGATCGGAAGAGCACACGTCTGAAC	7426	9037	0.821733
GCGATAGAATCGAGAGGGACACGGCGAAATAACTTCGTATAGCATACATTATACGAAGTTATTTTAAGAAGGAGATATACATATGGAGATCGGAAGAGCACACGTCTGAAC	33222	4523	7.34512
CGCATAGAATCGAGAGGGACACGGCGAAATAACTTCGTATAGCATACATTATACGAAGTTATTTTAAGAAGGAGATATACATATGGAGATCGGAAGAGCACACGTCTGAAC	14032	5924	2.36867
TTGGAGGAATCGAGAGGGACACGGCGAAATAACTTCGTATAGCATACATTATACGAAGTTATTTTAAGAAGGAGATATACATATGGAGATCGGAAGAGCACACGTCTGAAC	32743	4190	7.81456
AGTGAGGAATCGAGAGGGACACGGCGAAATAACTTCGTATAGCATACATTATACGAAGTTATTTTAAGAAGGAGATATACATATGGAGATCGGAAGAGCACACGTCTGAAC	13402	7682	1.7446
TCTCAGGAATCGAGAGGGACACGGCGAAATAACTTCGTATAGCATACATTATACGAAGTTATTTTAAGAAGGAGATATACATATGGAGATCGGAAGAGCACACGTCTGAAC	19626	6981	2.81135
AGAACGGAATCGAGAGGGACACGGCGAAATAACTTCGTATAGCATACATTATACGAAGTTATTTTAAGAAGGAGATATACATATGGAGATCGGAAGAGCACACGTCTGAAC	24236	4502	5.38339
TAACCGGAATCGAGAGGGACACGGCGAAATAACTTCGTATAGCATACATTATACGAAGTTATTTTAAGAAGGAGATATACATATGGAGATCGGAAGAGCACACGTCTGAAC	27837	3246	8.57579
AAGTCGGAATCGAGAGGGACACGGCGAAATAACTTCGTATAGCATACATTATACGAAGTTATTTTAAGAAGGAGATATACATATGGAGATCGGAAGAGCACACGTCTGAAC	16726	8641	1.93566
TGTTCGGAATCGAGAGGGACACGGCGAAATAACTTCGTATAGCATACATTATACGAAGTTATTTTAAGAAGGAGATATACATATGGAGATCGGAAGAGCACACGTCTGAAC	37098	4319	8.58949
ACCATGGAATCGAGAGGGACACGGCGAAATAACTTCGTATAGCATACATTATACGAAGTTATTTTAAGAAGGAGATATACATATGGAGATCGGAAGAGCACACGTCTGAAC	15467	5063	3.05491
TTGAGCGAATCGAGAGGGACACGGCGAAATAACTTCGTATAGCATACATTATACGAAGTTATTTTAAGAAGGAGATATACATATGGAGATCGGAAGAGCACACGTCTGAAC	31530	3400	9.27353
TAAGGCGAATCGAGAGGGACACGGCGAAATAACTTCGTATAGCATACATTATACGAAGTTATTTTAAGAAGGAGATATACATATGGAGATCGGAAGAGCACACGTCTGAAC	27619	3230	8.55077
ATTCGCGAATCGAGAGGGACACGGCGAAATAACTTCGTATAGCATACATTATACGAAGTTATTTTAAGAAGGAGATATACATATGGAGATCGGAAGAGCACACGTCTGAAC	32910	4699	7.00362
AGATGCGAATCGAGAGGGACACGGCGAAATAACTTCGTATAGCATACATTATACGAAGTTATTTTAAGAAGGAGATATACATATGGAGATCGGAAGAGCACACGTCTGAAC	31280	4378	7.14481
CATTGCGAATCGAGAGGGACACGGCGAAATAACTTCGTATAGCATACATTATACGAAGTTATTTTAAGAAGGAGATATACATATGGAGATCGGAAGAGCACACGTCTGAAC	14041	7100	1.97761
TCTACCGAATCGAGAGGGACACGGCGAAATAACTTCGTATAGCATACATTATACGAAGTTATTTTAAGAAGGAGATATACATATGGAGATCGGAAGAGCACACGTCTGAAC	31721	4195	7.56162
GAATCCGAATCGAGAGGGACACGGCGAAATAACTTCGTATAGCATACATTATACGAAGTTATTTTAAGAAGGAGATATACATATGGAGATCGGAAGAGCACACGTCTGAAC	37459	4015	9.32976
ACAGTCGAATCGAGAGGGACACGGCGAAATAACTTCGTATAGCATACATTATACGAAGTTATTTTAAGAAGGAGATATACATATGGAGATCGGAAGAGCACACGTCTGAAC	28029	4563	6.14267
TTCGTCGAATCGAGAGGGACACGGCGAAATAACTTCGTATAGCATACATTATACGAAGTTATTTTAAGAAGGAGATATACATATGGAGATCGGAAGAGCACACGTCTGAAC	16790	9079	1.84932
CAACTCGAATCGAGAGGGACACGGCGAAATAACTTCGTATAGCATACATTATACGAAGTTATTTTAAGAAGGAGATATACATATGGAGATCGGAAGAGCACACGTCTGAAC	23527	6549	3.59246
CTGTTCGAATCGAGAGGGACACGGCGAAATAACTTCGTATAGCATACATTATACGAAGTTATTTTAAGAAGGAGATATACATATGGAGATCGGAAGAGCACACGTCTGAAC	19653	4737	4.14883
CTCGATGAATCGAGAGGGACACGGCGAAATAACTTCGTATAGCATACATTATACGAAGTTATTTTAAGAAGGAGATATACATATGGAGATCGGAAGAGCACACGTCTGAAC	23863	5854	4.07636
GTGCATGAATCGAGAGGGACACGGCGAAATAACTTCGTATAGCATACATTATACGAAGTTATTTTAAGAAGGAGATATACATATGGAGATCGGAAGAGCACACGTCTGAAC	11341	9615	1.17951
AGGAGTGAATCGAGAGGGACACGGCGAAATAACTTCGTATAGCATACATTATACGAAGTTATTTTAAGAAGGAGATATACATATGGAGATCGGAAGAGCACACGTCTGAAC	26205	5223	5.01723
CCTAGTGAATCGAGAGGGACACGGCGAAATAACTTCGTATAGCATACATTATACGAAGTTATTTTAAGAAGGAGATATACATATGGAGATCGGAAGAGCACACGTCTGAAC	12574	4662	2.69713
GTTGGTGAATCGAGAGGGACACGGCGAAATAACTTCGTATAGCATACATTATACGAAGTTATTTTAAGAAGGAGATATACATATGGAGATCGGAAGAGCACACGTCTGAAC	29091	5461	5.32705
TCGGAACAATCGAGAGGGACACGGCGAAATAACTTCGTATAGCATACATTATACGAAGTTATTTTAAGAAGGAGATATACATATGGAGATCGGAAGAGCACACGTCTGAAC	19442	11600	1.67603
GTCGAACAATCGAGAGGGACACGGCGAAATAACTTCGTATAGCATACATTATACGAAGTTATTTTAAGAAGGAGATATACATATGGAGATCGGAAGAGCACACGTCTGAAC	12969	4019	3.22692
CTGCAACAATCGAGAGGGACACGGCGAAATAACTTCGTATAGCATACATTATACGAAGTTATTTTAAGAAGGAGATATACATATGGAGATCGGAAGAGCACACGTCTGAAC	10050	8919	1.12681
TGCCAACAATCGAGAGGGACACGGCGAAATAACTTCGTATAGCATACATTATACGAAGTTATTTTAAGAAGGAGATATACATATGGAGATCGGAAGAGCACACGTCTGAAC	20804	3578	5.81442
ACGAGACAATCGAGAGGGACACGGCGAAATAACTTCGTATAGCATACATTATACGAAGTTATTTTAAGAAGGAGATATACATATGGAGATCGGAAGAGCACACGTCTGAAC	21364	4721	4.52531
CGTAGACAATCGAGAGGGACACGGCGAAATAACTTCGTATAGCATACATTATACGAAGTTATTTTAAGAAGGAGATATACATATGGAGATCGGAAGAGCACACGTCTGAAC	9118	8861	1.029
GAAGGACAATCGAGAGGGACACGGCGAAATAACTTCGTATAGCATACATTATACGAAGTTATTTTAAGAAGGAGATATACATATGGAGATCGGAAGAGCACACGTCTGAAC	11995	9808	1.22298
AGACGACAATCGAGAGGGACACGGCGAAATAACTTCGTATAGCATACATTATACGAAGTTATTTTAAGAAGGAGATATACATATGGAGATCGGAAGAGCACACGTCTGAAC	12313	9270	1.32826
TCTCGACAATCGAGAGGGACACGGCGAAATAACTTCGTATAGCATACATTATACGAAGTTATTTTAAGAAGGAGATATACATATGGAGATCGGAAGAGCACACGTCTGAAC	27102	7463	3.63152
CCATGACAATCGAGAGGGACACGGCGAAATAACTTCGTATAGCATACATTATACGAAGTTATTTTAAGAAGGAGATATACATATGGAGATCGGAAGAGCACACGTCTGAAC	14754	3714	3.97254
AGCACACAATCGAGAGGGACACGGCGAAATAACTTCGTATAGCATACATTATACGAAGTTATTTTAAGAAGGAGATATACATATGGAGATCGGAAGAGCACACGTCTGAAC	21149	5201	4.06633
GCTACACAATCGAGAGGGACACGGCGAAATAACTTCGTATAGCATACATTATACGAAGTTATTTTAAGAAGGAGATATACATATGGAGATCGGAAGAGCACACGTCTGAAC	13598	9092	1.4956
ACAGCACAATCGAGAGGGACACGGCGAAATAACTTCGTATAGCATACATTATACGAAGTTATTTTAAGAAGGAGATATACATATGGAGATCGGAAGAGCACACGTCTGAAC	3257	771	4.22438
TACGCACAATCGAGAGGGACACGGCGAAATAACTTCGTATAGCATACATTATACGAAGTTATTTTAAGAAGGAGATATACATATGGAGATCGGAAGAGCACACGTCTGAAC	9450	9098	1.03869
CAACCACAATCGAGAGGGACACGGCGAAATAACTTCGTATAGCATACATTATACGAAGTTATTTTAAGAAGGAGATATACATATGGAGATCGGAAGAGCACACGTCTGAAC	16136	7300	2.21041
GGATCACAATCGAGAGGGACACGGCGAAATAACTTCGTATAGCATACATTATACGAAGTTATTTTAAGAAGGAGATATACATATGGAGATCGGAAGAGCACACGTCTGAAC	13658	3589	3.80552
GTAAGGCAATCGAGAGGGACACGGCGAAATAACTTCGTATAGCATACATTATACGAAGTTATTTTAAGAAGGAGATATACATATGGAGATCGGAAGAGCACACGTCTGAAC	13424	8144	1.64833
AACAGGCAATCGAGAGGGACACGGCGAAATAACTTCGTATAGCATACATTATACGAAGTTATTTTAAGAAGGAGATATACATATGGAGATCGGAAGAGCACACGTCTGAAC	19596	3851	5.08855
TTGTGGCAATCGAGAGGGACACGGCGAAATAACTTCGTATAGCATACATTATACGAAGTTATTTTAAGAAGGAGATATACATATGGAGATCGGAAGAGCACACGTCTGAAC	9615	5316	1.80869
GATTGGCAATCGAGAGGGACACGGCGAAATAACTTCGTATAGCATACATTATACGAAGTTATTTTAAGAAGGAGATATACATATGGAGATCGGAAGAGCACACGTCTGAAC	14586	3485	4.18537
TAGACGCAATCGAGAGGGACACGGCGAAATAACTTCGTATAGCATACATTATACGAAGTTATTTTAAGAAGGAGATATACATATGGAGATCGGAAGAGCACACGTCTGAAC	25473	4449	5.72556
ATACCGCAATCGAGAGGGACACGGCGAAATAACTTCGTATAGCATACATTATACGAAGTTATTTTAAGAAGGAGATATACATATGGAGATCGGAAGAGCACACGTCTGAAC	20539	3314	6.19765
CGAATGCAATCGAGAGGGACACGGCGAAATAACTTCGTATAGCATACATTATACGAAGTTATTTTAAGAAGGAGATATACATATGGAGATCGGAAGAGCACACGTCTGAAC	7162	11226	0.637983
AAGGTGCAATCGAGAGGGACACGGCGAAATAACTTCGTATAGCATACATTATACGAAGTTATTTTAAGAAGGAGATATACATATGGAGATCGGAAGAGCACACGTCTGAAC	25327	3405	7.43818
TCTGTGCAATCGAGAGGGACACGGCGAAATAACTTCGTATAGCATACATTATACGAAGTTATTTTAAGAAGGAGATATACATATGGAGATCGGAAGAGCACACGTCTGAAC	33676	3003	11.2141
TACCTGCAATCGAGAGGGACACGGCGAAATAACTTCGTATAGCATACATTATACGAAGTTATTTTAAGAAGGAGATATACATATGGAGATCGGAAGAGCACACGTCTGAAC	31842	3298	9.65494
AGTCTGCAATCGAGAGGGACACGGCGAAATAACTTCGTATAGCATACATTATACGAAGTTATTTTAAGAAGGAGATATACATATGGAGATCGGAAGAGCACACGTCTGAAC	14008	7859	1.78242
TGGAACCAATCGAGAGGGACACGGCGAAATAACTTCGTATAGCATACATTATACGAAGTTATTTTAAGAAGGAGATATACATATGGAGATCGGAAGAGCACACGTCTGAAC	8709	8180	1.06467
AGAGACCAATCGAGAGGGACACGGCGAAATAACTTCGTATAGCATACATTATACGAAGTTATTTTAAGAAGGAGATATACATATGGAGATCGGAAGAGCACACGTCTGAAC	11412	7767	1.46929
GATGACCAATCGAGAGGGACACGGCGAAATAACTTCGTATAGCATACATTATACGAAGTTATTTTAAGAAGGAGATATACATATGGAGATCGGAAGAGCACACGTCTGAAC	10003	5855	1.70845
AAGCACCAATCGAGAGGGACACGGCGAAATAACTTCGTATAGCATACATTATACGAAGTTATTTTAAGAAGGAGATATACATATGGAGATCGGAAGAGCACACGTCTGAAC	42885	6369	6.7334
TCAAGCCAATCGAGAGGGACACGGCGAAATAACTTCGTATAGCATACATTATACGAAGTTATTTTAAGAAGGAGATATACATATGGAGATCGGAAGAGCACACGTCTGAAC	16914	3053	5.54012
