# Supplementary material for: A biological camera that captures and stores images directly into DNA
Source: Nat Commun. 2023 Jul 3;14:3921. doi: 10.1038/s41467-023-38876-w (PMC10318082; doi:10.1038/s41467-023-38876-w)
Supplement: Supplementary file 6 — Source Data [file 41467_2023_38876_MOESM6_ESM.zip › Source Data/Fig2B_Mixed_Images.xlsx]

## Sheet: NUS_Mix
barcoded_oligo	light counts	no light counts	Ratio
TCAGAAGGATCGAGAGGGACACGGCGAAATAACTTCGTATAGCATACATTATACGAAGTTATTTTAAGAAGGAGATATACATATGGAGATCGGAAGAGCACACGTCTGAAC	7563	3332	2.26981
TCGTTGGAATCGAGAGGGACACGGCGAAATAACTTCGTATAGCATACATTATACGAAGTTATTTTAAGAAGGAGATATACATATGGAGATCGGAAGAGCACACGTCTGAAC	143	7467	0.0191509
AACGAACCATCGAGAGGGACACGGCGAAATAACTTCGTATAGCATACATTATACGAAGTTATTTTAAGAAGGAGATATACATATGGAGATCGGAAGAGCACACGTCTGAAC	10265	2187	4.69364		4.21228	3.02605	0.055862	0.0193699	2.28325	4.33848	0.0352881	0.0492357	1.95552	2.96376	2.17491	4.1066
CGGAAGAAATCGAGAGGGACACGGCGAAATAACTTCGTATAGCATACATTATACGAAGTTATTTTAAGAAGGAGATATACATATGGAGATCGGAAGAGCACACGTCTGAAC	191	8016	0.0238273		2.17725	4.57365	0.0551277	0.0731809	2.80152	1.95343	0.0553289	0.113737	2.62815	2.55567	0.0814254	0.494489
GCCAAGAAATCGAGAGGGACACGGCGAAATAACTTCGTATAGCATACATTATACGAAGTTATTTTAAGAAGGAGATATACATATGGAGATCGGAAGAGCACACGTCTGAAC	8172	3997	2.04453		2.35782	3.25287	2.74499	0.0441527	1.62874	2.88178	0.0342945	0.044876	2.33917	2.04924	0.0498112	0.0700371
GGAGAGAAATCGAGAGGGACACGGCGAAATAACTTCGTATAGCATACATTATACGAAGTTATTTTAAGAAGGAGATATACATATGGAGATCGGAAGAGCACACGTCTGAAC	1022	8056	0.126862		1.1187	0.0577167	2.19923	0.01896	1.0914	2.7533	0.0330404	0.0328322	4.05615	1.63313	4.10116	2.52078
ACGGAGAAATCGAGAGGGACACGGCGAAATAACTTCGTATAGCATACATTATACGAAGTTATTTTAAGAAGGAGATATACATATGGAGATCGGAAGAGCACACGTCTGAAC	9938	4365	2.27675		2.27675	0.0291074	2.26986	0.0749406	1.06839	4.67673	0.0254159	0.0195067	3.08848	2.58297	4.10583	3.60282
CACGAGAAATCGAGAGGGACACGGCGAAATAACTTCGTATAGCATACATTATACGAAGTTATTTTAAGAAGGAGATATACATATGGAGATCGGAAGAGCACACGTCTGAAC	256	8795	0.0291074		2.04453	0.126862	0.0582211	1.71296	1.51579	3.16634	0.0407702	0.0197368	1.17452	0.0888464	0.0604122	2.74535
CCACAGAAATCGAGAGGGACACGGCGAAATAACTTCGTATAGCATACATTATACGAAGTTATTTTAAGAAGGAGATATACATATGGAGATCGGAAGAGCACACGTCTGAAC	3817	3412	1.1187		4.69364	0.0238273	0.0377248	2.69869	2.50811	1.93761	0.029453	0.0167809	4.15387	0.0711803	0.0352292	4.6419
GAGCAGAAATCGAGAGGGACACGGCGAAATAACTTCGTATAGCATACATTATACGAAGTTATTTTAAGAAGGAGATATACATATGGAGATCGGAAGAGCACACGTCTGAAC	500	8663	0.0577167		2.26981	0.0191509	0.0229172	1.9299	1.46168	4.52814	2.72374	3.14609	3.40627	5.2309	6.57974	11.1667
AGCCAGAAATCGAGAGGGACACGGCGAAATAACTTCGTATAGCATACATTATACGAAGTTATTTTAAGAAGGAGATATACATATGGAGATCGGAAGAGCACACGTCTGAAC	8441	3580	2.35782
TCGAGGAAATCGAGAGGGACACGGCGAAATAACTTCGTATAGCATACATTATACGAAGTTATTTTAAGAAGGAGATATACATATGGAGATCGGAAGAGCACACGTCTGAAC	9918	3049	3.25287
CTCAGGAAATCGAGAGGGACACGGCGAAATAACTTCGTATAGCATACATTATACGAAGTTATTTTAAGAAGGAGATATACATATGGAGATCGGAAGAGCACACGTCTGAAC	6240	2866	2.17725
GGTAGGAAATCGAGAGGGACACGGCGAAATAACTTCGTATAGCATACATTATACGAAGTTATTTTAAGAAGGAGATATACATATGGAGATCGGAAGAGCACACGTCTGAAC	10277	2247	4.57365
TGACGGAAATCGAGAGGGACACGGCGAAATAACTTCGTATAGCATACATTATACGAAGTTATTTTAAGAAGGAGATATACATATGGAGATCGGAAGAGCACACGTCTGAAC	9743	2313	4.21228
ATGCGGAAATCGAGAGGGACACGGCGAAATAACTTCGTATAGCATACATTATACGAAGTTATTTTAAGAAGGAGATATACATATGGAGATCGGAAGAGCACACGTCTGAAC	10455	3455	3.02605
CGATCGAAATCGAGAGGGACACGGCGAAATAACTTCGTATAGCATACATTATACGAAGTTATTTTAAGAAGGAGATATACATATGGAGATCGGAAGAGCACACGTCTGAAC	181	7898	0.0229172
CTGGTGAAATCGAGAGGGACACGGCGAAATAACTTCGTATAGCATACATTATACGAAGTTATTTTAAGAAGGAGATATACATATGGAGATCGGAAGAGCACACGTCTGAAC	6552	3395	1.9299
GTCCTGAAATCGAGAGGGACACGGCGAAATAACTTCGTATAGCATACATTATACGAAGTTATTTTAAGAAGGAGATATACATATGGAGATCGGAAGAGCACACGTCTGAAC	323	8562	0.0377248
GTGGACAAATCGAGAGGGACACGGCGAAATAACTTCGTATAGCATACATTATACGAAGTTATTTTAAGAAGGAGATATACATATGGAGATCGGAAGAGCACACGTCTGAAC	10282	3810	2.69869
TGCGACAAATCGAGAGGGACACGGCGAAATAACTTCGTATAGCATACATTATACGAAGTTATTTTAAGAAGGAGATATACATATGGAGATCGGAAGAGCACACGTCTGAAC	506	8691	0.0582211
CCTGACAAATCGAGAGGGACACGGCGAAATAACTTCGTATAGCATACATTATACGAAGTTATTTTAAGAAGGAGATATACATATGGAGATCGGAAGAGCACACGTCTGAAC	6451	3766	1.71296
TCGCACAAATCGAGAGGGACACGGCGAAATAACTTCGTATAGCATACATTATACGAAGTTATTTTAAGAAGGAGATATACATATGGAGATCGGAAGAGCACACGTCTGAAC	10346	4558	2.26986
CTCCACAAATCGAGAGGGACACGGCGAAATAACTTCGTATAGCATACATTATACGAAGTTATTTTAAGAAGGAGATATACATATGGAGATCGGAAGAGCACACGTCTGAAC	631	8420	0.0749406
GGTCACAAATCGAGAGGGACACGGCGAAATAACTTCGTATAGCATACATTATACGAAGTTATTTTAAGAAGGAGATATACATATGGAGATCGGAAGAGCACACGTCTGAAC	9681	4402	2.19923
CGAAGCAAATCGAGAGGGACACGGCGAAATAACTTCGTATAGCATACATTATACGAAGTTATTTTAAGAAGGAGATATACATATGGAGATCGGAAGAGCACACGTCTGAAC	171	9019	0.01896
GAGAGCAAATCGAGAGGGACACGGCGAAATAACTTCGTATAGCATACATTATACGAAGTTATTTTAAGAAGGAGATATACATATGGAGATCGGAAGAGCACACGTCTGAAC	9731	3545	2.74499
ACCAGCAAATCGAGAGGGACACGGCGAAATAACTTCGTATAGCATACATTATACGAAGTTATTTTAAGAAGGAGATATACATATGGAGATCGGAAGAGCACACGTCTGAAC	370	8380	0.0441527
AGTGGCAAATCGAGAGGGACACGGCGAAATAACTTCGTATAGCATACATTATACGAAGTTATTTTAAGAAGGAGATATACATATGGAGATCGGAAGAGCACACGTCTGAAC	451	8181	0.0551277
GTACGCAAATCGAGAGGGACACGGCGAAATAACTTCGTATAGCATACATTATACGAAGTTATTTTAAGAAGGAGATATACATATGGAGATCGGAAGAGCACACGTCTGAAC	525	7174	0.0731809
TACCGCAAATCGAGAGGGACACGGCGAAATAACTTCGTATAGCATACATTATACGAAGTTATTTTAAGAAGGAGATATACATATGGAGATCGGAAGAGCACACGTCTGAAC	476	8521	0.055862
TGGTGCAAATCGAGAGGGACACGGCGAAATAACTTCGTATAGCATACATTATACGAAGTTATTTTAAGAAGGAGATATACATATGGAGATCGGAAGAGCACACGTCTGAAC	158	8157	0.0193699
CCAGGTAAATCGAGAGGGACACGGCGAAATAACTTCGTATAGCATACATTATACGAAGTTATTTTAAGAAGGAGATATACATATGGAGATCGGAAGAGCACACGTCTGAAC	4730	3236	1.46168
GACGGTAAATCGAGAGGGACACGGCGAAATAACTTCGTATAGCATACATTATACGAAGTTATTTTAAGAAGGAGATATACATATGGAGATCGGAAGAGCACACGTCTGAAC	12149	2683	4.52814
GCTCGTAAATCGAGAGGGACACGGCGAAATAACTTCGTATAGCATACATTATACGAAGTTATTTTAAGAAGGAGATATACATATGGAGATCGGAAGAGCACACGTCTGAAC	10830	4318	2.50811
CGCTGTAAATCGAGAGGGACACGGCGAAATAACTTCGTATAGCATACATTATACGAAGTTATTTTAAGAAGGAGATATACATATGGAGATCGGAAGAGCACACGTCTGAAC	7950	4103	1.93761
CGTGCTAAATCGAGAGGGACACGGCGAAATAACTTCGTATAGCATACATTATACGAAGTTATTTTAAGAAGGAGATATACATATGGAGATCGGAAGAGCACACGTCTGAAC	7200	4750	1.51579
GGACCTAAATCGAGAGGGACACGGCGAAATAACTTCGTATAGCATACATTATACGAAGTTATTTTAAGAAGGAGATATACATATGGAGATCGGAAGAGCACACGTCTGAAC	11345	3583	3.16634
CAGCCTAAATCGAGAGGGACACGGCGAAATAACTTCGTATAGCATACATTATACGAAGTTATTTTAAGAAGGAGATATACATATGGAGATCGGAAGAGCACACGTCTGAAC	6124	5732	1.06839
GCGTCTAAATCGAGAGGGACACGGCGAAATAACTTCGTATAGCATACATTATACGAAGTTATTTTAAGAAGGAGATATACATATGGAGATCGGAAGAGCACACGTCTGAAC	14568	3115	4.67673
CGAGAAGAATCGAGAGGGACACGGCGAAATAACTTCGTATAGCATACATTATACGAAGTTATTTTAAGAAGGAGATATACATATGGAGATCGGAAGAGCACACGTCTGAAC	5827	5339	1.0914
GAGGAAGAATCGAGAGGGACACGGCGAAATAACTTCGTATAGCATACATTATACGAAGTTATTTTAAGAAGGAGATATACATATGGAGATCGGAAGAGCACACGTCTGAAC	11897	4321	2.7533
ACCGAAGAATCGAGAGGGACACGGCGAAATAACTTCGTATAGCATACATTATACGAAGTTATTTTAAGAAGGAGATATACATATGGAGATCGGAAGAGCACACGTCTGAAC	8046	4940	1.62874
GCACAAGAATCGAGAGGGACACGGCGAAATAACTTCGTATAGCATACATTATACGAAGTTATTTTAAGAAGGAGATATACATATGGAGATCGGAAGAGCACACGTCTGAAC	11213	3891	2.88178
AGGCAAGAATCGAGAGGGACACGGCGAAATAACTTCGTATAGCATACATTATACGAAGTTATTTTAAGAAGGAGATATACATATGGAGATCGGAAGAGCACACGTCTGAAC	11094	3960	2.80152
CACCAAGAATCGAGAGGGACACGGCGAAATAACTTCGTATAGCATACATTATACGAAGTTATTTTAAGAAGGAGATATACATATGGAGATCGGAAGAGCACACGTCTGAAC	8095	4144	1.95343
CCGTAAGAATCGAGAGGGACACGGCGAAATAACTTCGTATAGCATACATTATACGAAGTTATTTTAAGAAGGAGATATACATATGGAGATCGGAAGAGCACACGTCTGAAC	6215	2722	2.28325
GGCTAAGAATCGAGAGGGACACGGCGAAATAACTTCGTATAGCATACATTATACGAAGTTATTTTAAGAAGGAGATATACATATGGAGATCGGAAGAGCACACGTCTGAAC	12920	2978	4.33848
TGGACAGAATCGAGAGGGACACGGCGAAATAACTTCGTATAGCATACATTATACGAAGTTATTTTAAGAAGGAGATATACATATGGAGATCGGAAGAGCACACGTCTGAAC	10372	3808	2.72374
GACACAGAATCGAGAGGGACACGGCGAAATAACTTCGTATAGCATACATTATACGAAGTTATTTTAAGAAGGAGATATACATATGGAGATCGGAAGAGCACACGTCTGAAC	11952	3799	3.14609
GTAGCAGAATCGAGAGGGACACGGCGAAATAACTTCGTATAGCATACATTATACGAAGTTATTTTAAGAAGGAGATATACATATGGAGATCGGAAGAGCACACGTCTGAAC	273	9269	0.029453
CATGCAGAATCGAGAGGGACACGGCGAAATAACTTCGTATAGCATACATTATACGAAGTTATTTTAAGAAGGAGATATACATATGGAGATCGGAAGAGCACACGTCTGAAC	142	8462	0.0167809
ACTCCAGAATCGAGAGGGACACGGCGAAATAACTTCGTATAGCATACATTATACGAAGTTATTTTAAGAAGGAGATATACATATGGAGATCGGAAGAGCACACGTCTGAAC	379	9296	0.0407702
CTCTCAGAATCGAGAGGGACACGGCGAAATAACTTCGTATAGCATACATTATACGAAGTTATTTTAAGAAGGAGATATACATATGGAGATCGGAAGAGCACACGTCTGAAC	156	7904	0.0197368
GCGATAGAATCGAGAGGGACACGGCGAAATAACTTCGTATAGCATACATTATACGAAGTTATTTTAAGAAGGAGATATACATATGGAGATCGGAAGAGCACACGTCTGAAC	249	9797	0.0254159
CGCATAGAATCGAGAGGGACACGGCGAAATAACTTCGTATAGCATACATTATACGAAGTTATTTTAAGAAGGAGATATACATATGGAGATCGGAAGAGCACACGTCTGAAC	174	8920	0.0195067
TTGGAGGAATCGAGAGGGACACGGCGAAATAACTTCGTATAGCATACATTATACGAAGTTATTTTAAGAAGGAGATATACATATGGAGATCGGAAGAGCACACGTCTGAAC	282	8535	0.0330404
AGTGAGGAATCGAGAGGGACACGGCGAAATAACTTCGTATAGCATACATTATACGAAGTTATTTTAAGAAGGAGATATACATATGGAGATCGGAAGAGCACACGTCTGAAC	297	9046	0.0328322
TCTCAGGAATCGAGAGGGACACGGCGAAATAACTTCGTATAGCATACATTATACGAAGTTATTTTAAGAAGGAGATATACATATGGAGATCGGAAGAGCACACGTCTGAAC	289	8427	0.0342945
AGAACGGAATCGAGAGGGACACGGCGAAATAACTTCGTATAGCATACATTATACGAAGTTATTTTAAGAAGGAGATATACATATGGAGATCGGAAGAGCACACGTCTGAAC	409	9114	0.044876
TAACCGGAATCGAGAGGGACACGGCGAAATAACTTCGTATAGCATACATTATACGAAGTTATTTTAAGAAGGAGATATACATATGGAGATCGGAAGAGCACACGTCTGAAC	529	9561	0.0553289
AAGTCGGAATCGAGAGGGACACGGCGAAATAACTTCGTATAGCATACATTATACGAAGTTATTTTAAGAAGGAGATATACATATGGAGATCGGAAGAGCACACGTCTGAAC	1256	11043	0.113737
TGTTCGGAATCGAGAGGGACACGGCGAAATAACTTCGTATAGCATACATTATACGAAGTTATTTTAAGAAGGAGATATACATATGGAGATCGGAAGAGCACACGTCTGAAC	346	9805	0.0352881
ACCATGGAATCGAGAGGGACACGGCGAAATAACTTCGTATAGCATACATTATACGAAGTTATTTTAAGAAGGAGATATACATATGGAGATCGGAAGAGCACACGTCTGAAC	335	6804	0.0492357
TTGAGCGAATCGAGAGGGACACGGCGAAATAACTTCGTATAGCATACATTATACGAAGTTATTTTAAGAAGGAGATATACATATGGAGATCGGAAGAGCACACGTCTGAAC	11411	3350	3.40627
TAAGGCGAATCGAGAGGGACACGGCGAAATAACTTCGTATAGCATACATTATACGAAGTTATTTTAAGAAGGAGATATACATATGGAGATCGGAAGAGCACACGTCTGAAC	8971	1715	5.2309
ATTCGCGAATCGAGAGGGACACGGCGAAATAACTTCGTATAGCATACATTATACGAAGTTATTTTAAGAAGGAGATATACATATGGAGATCGGAAGAGCACACGTCTGAAC	13255	3191	4.15387
AGATGCGAATCGAGAGGGACACGGCGAAATAACTTCGTATAGCATACATTATACGAAGTTATTTTAAGAAGGAGATATACATATGGAGATCGGAAGAGCACACGTCTGAAC	512	7193	0.0711803
CATTGCGAATCGAGAGGGACACGGCGAAATAACTTCGTATAGCATACATTATACGAAGTTATTTTAAGAAGGAGATATACATATGGAGATCGGAAGAGCACACGTCTGAAC	5606	4773	1.17452
TCTACCGAATCGAGAGGGACACGGCGAAATAACTTCGTATAGCATACATTATACGAAGTTATTTTAAGAAGGAGATATACATATGGAGATCGGAAGAGCACACGTCTGAAC	697	7845	0.0888464
GAATCCGAATCGAGAGGGACACGGCGAAATAACTTCGTATAGCATACATTATACGAAGTTATTTTAAGAAGGAGATATACATATGGAGATCGGAAGAGCACACGTCTGAAC	12008	3888	3.08848
ACAGTCGAATCGAGAGGGACACGGCGAAATAACTTCGTATAGCATACATTATACGAAGTTATTTTAAGAAGGAGATATACATATGGAGATCGGAAGAGCACACGTCTGAAC	11192	4333	2.58297
TTCGTCGAATCGAGAGGGACACGGCGAAATAACTTCGTATAGCATACATTATACGAAGTTATTTTAAGAAGGAGATATACATATGGAGATCGGAAGAGCACACGTCTGAAC	11775	2903	4.05615
CAACTCGAATCGAGAGGGACACGGCGAAATAACTTCGTATAGCATACATTATACGAAGTTATTTTAAGAAGGAGATATACATATGGAGATCGGAAGAGCACACGTCTGAAC	7906	4841	1.63313
CTGTTCGAATCGAGAGGGACACGGCGAAATAACTTCGTATAGCATACATTATACGAAGTTATTTTAAGAAGGAGATATACATATGGAGATCGGAAGAGCACACGTCTGAAC	9359	4001	2.33917
CTCGATGAATCGAGAGGGACACGGCGAAATAACTTCGTATAGCATACATTATACGAAGTTATTTTAAGAAGGAGATATACATATGGAGATCGGAAGAGCACACGTCTGAAC	9697	4732	2.04924
GTGCATGAATCGAGAGGGACACGGCGAAATAACTTCGTATAGCATACATTATACGAAGTTATTTTAAGAAGGAGATATACATATGGAGATCGGAAGAGCACACGTCTGAAC	11464	4362	2.62815
AGGAGTGAATCGAGAGGGACACGGCGAAATAACTTCGTATAGCATACATTATACGAAGTTATTTTAAGAAGGAGATATACATATGGAGATCGGAAGAGCACACGTCTGAAC	9847	3853	2.55567
CCTAGTGAATCGAGAGGGACACGGCGAAATAACTTCGTATAGCATACATTATACGAAGTTATTTTAAGAAGGAGATATACATATGGAGATCGGAAGAGCACACGTCTGAAC	6682	3417	1.95552
GTTGGTGAATCGAGAGGGACACGGCGAAATAACTTCGTATAGCATACATTATACGAAGTTATTTTAAGAAGGAGATATACATATGGAGATCGGAAGAGCACACGTCTGAAC	10877	3670	2.96376
TCGGAACAATCGAGAGGGACACGGCGAAATAACTTCGTATAGCATACATTATACGAAGTTATTTTAAGAAGGAGATATACATATGGAGATCGGAAGAGCACACGTCTGAAC	12212	1856	6.57974
GTCGAACAATCGAGAGGGACACGGCGAAATAACTTCGTATAGCATACATTATACGAAGTTATTTTAAGAAGGAGATATACATATGGAGATCGGAAGAGCACACGTCTGAAC	8777	786	11.1667
CTGCAACAATCGAGAGGGACACGGCGAAATAACTTCGTATAGCATACATTATACGAAGTTATTTTAAGAAGGAGATATACATATGGAGATCGGAAGAGCACACGTCTGAAC	249	7068	0.0352292
TGCCAACAATCGAGAGGGACACGGCGAAATAACTTCGTATAGCATACATTATACGAAGTTATTTTAAGAAGGAGATATACATATGGAGATCGGAAGAGCACACGTCTGAAC	8620	1857	4.6419
ACGAGACAATCGAGAGGGACACGGCGAAATAACTTCGTATAGCATACATTATACGAAGTTATTTTAAGAAGGAGATATACATATGGAGATCGGAAGAGCACACGTCTGAAC	425	7035	0.0604122
CGTAGACAATCGAGAGGGACACGGCGAAATAACTTCGTATAGCATACATTATACGAAGTTATTTTAAGAAGGAGATATACATATGGAGATCGGAAGAGCACACGTCTGAAC	8700	3169	2.74535
GAAGGACAATCGAGAGGGACACGGCGAAATAACTTCGTATAGCATACATTATACGAAGTTATTTTAAGAAGGAGATATACATATGGAGATCGGAAGAGCACACGTCTGAAC	12182	2967	4.10583
AGACGACAATCGAGAGGGACACGGCGAAATAACTTCGTATAGCATACATTATACGAAGTTATTTTAAGAAGGAGATATACATATGGAGATCGGAAGAGCACACGTCTGAAC	10214	2835	3.60282
TCTCGACAATCGAGAGGGACACGGCGAAATAACTTCGTATAGCATACATTATACGAAGTTATTTTAAGAAGGAGATATACATATGGAGATCGGAAGAGCACACGTCTGAAC	14514	3539	4.10116
CCATGACAATCGAGAGGGACACGGCGAAATAACTTCGTATAGCATACATTATACGAAGTTATTTTAAGAAGGAGATATACATATGGAGATCGGAAGAGCACACGTCTGAAC	5276	2093	2.52078
AGCACACAATCGAGAGGGACACGGCGAAATAACTTCGTATAGCATACATTATACGAAGTTATTTTAAGAAGGAGATATACATATGGAGATCGGAAGAGCACACGTCTGAAC	475	9536	0.0498112
GCTACACAATCGAGAGGGACACGGCGAAATAACTTCGTATAGCATACATTATACGAAGTTATTTTAAGAAGGAGATATACATATGGAGATCGGAAGAGCACACGTCTGAAC	453	6468	0.0700371
ACAGCACAATCGAGAGGGACACGGCGAAATAACTTCGTATAGCATACATTATACGAAGTTATTTTAAGAAGGAGATATACATATGGAGATCGGAAGAGCACACGTCTGAAC	441	5416	0.0814254
TACGCACAATCGAGAGGGACACGGCGAAATAACTTCGTATAGCATACATTATACGAAGTTATTTTAAGAAGGAGATATACATATGGAGATCGGAAGAGCACACGTCTGAAC	2333	4718	0.494489
CAACCACAATCGAGAGGGACACGGCGAAATAACTTCGTATAGCATACATTATACGAAGTTATTTTAAGAAGGAGATATACATATGGAGATCGGAAGAGCACACGTCTGAAC	7038	3236	2.17491
GGATCACAATCGAGAGGGACACGGCGAAATAACTTCGTATAGCATACATTATACGAAGTTATTTTAAGAAGGAGATATACATATGGAGATCGGAAGAGCACACGTCTGAAC	8591	2092	4.1066

## Sheet: SynCTI_Mix
barcoded_oligo	light counts	no light counts	Ratio
CGATCGAAATCGAGAGGGACACGGCGAAATAACTTCGTATAGCATACATTATACGAAGTTATTTTAAGAAGGAGATATACATATGGAGATCGGAAGAGCACACGTCTGAAC	42507	7011	6.0629
CTGGTGAAATCGAGAGGGACACGGCGAAATAACTTCGTATAGCATACATTATACGAAGTTATTTTAAGAAGGAGATATACATATGGAGATCGGAAGAGCACACGTCTGAAC	34962	3811	9.17397
GTCCTGAAATCGAGAGGGACACGGCGAAATAACTTCGTATAGCATACATTATACGAAGTTATTTTAAGAAGGAGATATACATATGGAGATCGGAAGAGCACACGTCTGAAC	32187	4204	7.65628				18.2714	17.0683	13.8934	13.8685	15.6419	0.475819	0.325694	13.8834	4.77541	9.5719	0.955995	27.7026
GTGGACAAATCGAGAGGGACACGGCGAAATAACTTCGTATAGCATACATTATACGAAGTTATTTTAAGAAGGAGATATACATATGGAGATCGGAAGAGCACACGTCTGAAC	35520	4345	8.17491				19.5444	22.7858	1.26599	0.567907	7.24069	13.8933	7.00716	0.825944	6.46498	10.3989	0.982859	13.5807
TGCGACAAATCGAGAGGGACACGGCGAAATAACTTCGTATAGCATACATTATACGAAGTTATTTTAAGAAGGAGATATACATATGGAGATCGGAAGAGCACACGTCTGAAC	46064	2814	16.3696				1.02743	0.895101	9.12333	16.5588	0.785737	10.9421	6.97343	0.97849	12.121	1.30649	10.3716	10.3903
CCTGACAAATCGAGAGGGACACGGCGAAATAACTTCGTATAGCATACATTATACGAAGTTATTTTAAGAAGGAGATATACATATGGAGATCGGAAGAGCACACGTCTGAAC	24774	3800	6.51947				9.09824	4.35744	4.16407	15.4918	0.911076	11.1263	12.0268	2.10467	18.1299	1.0046	9.51799	8.18825
TCGCACAAATCGAGAGGGACACGGCGAAATAACTTCGTATAGCATACATTATACGAAGTTATTTTAAGAAGGAGATATACATATGGAGATCGGAAGAGCACACGTCTGAAC	39083	3285	11.8974				11.8974	4.82785	5.83203	41.5131	12.416	3.15327	7.56678	8.68104	1.00854	8.02619	3.24512	1.73648
CTCCACAAATCGAGAGGGACACGGCGAAATAACTTCGTATAGCATACATTATACGAAGTTATTTTAAGAAGGAGATATACATATGGAGATCGGAAGAGCACACGTCTGAAC	24371	5048	4.82785				16.3696	6.51947	1.00125	1.00242	0.814656	4.18741	1.86545	1.38955	0.872417	9.49549	12.1099	1.45213
GGTCACAAATCGAGAGGGACACGGCGAAATAACTTCGTATAGCATACATTATACGAAGTTATTTTAAGAAGGAGATATACATATGGAGATCGGAAGAGCACACGTCTGAAC	47511	5222	9.09824				7.65628	8.17491	0.913988	0.549547	0.850357	2.62422	8.40054	1.07129	1.30352	8.75097	17.3872	1.45782
CGAAGCAAATCGAGAGGGACACGGCGAAATAACTTCGTATAGCATACATTATACGAAGTTATTTTAAGAAGGAGATATACATATGGAGATCGGAAGAGCACACGTCTGAAC	25003	5738	4.35744				6.0629	9.17397	7.38576	11.1406	0.971903	10.9112	11.9008	1.0011	1.98005	26.5036	17.2687	1.8348
GAGAGCAAATCGAGAGGGACACGGCGAAATAACTTCGTATAGCATACATTATACGAAGTTATTTTAAGAAGGAGATATACATATGGAGATCGGAAGAGCACACGTCTGAAC	11273	10972	1.02743
ACCAGCAAATCGAGAGGGACACGGCGAAATAACTTCGTATAGCATACATTATACGAAGTTATTTTAAGAAGGAGATATACATATGGAGATCGGAAGAGCACACGTCTGAAC	10743	12002	0.895101
AGTGGCAAATCGAGAGGGACACGGCGAAATAACTTCGTATAGCATACATTATACGAAGTTATTTTAAGAAGGAGATATACATATGGAGATCGGAAGAGCACACGTCTGAAC	54607	2794	19.5444
GTACGCAAATCGAGAGGGACACGGCGAAATAACTTCGTATAGCATACATTATACGAAGTTATTTTAAGAAGGAGATATACATATGGAGATCGGAAGAGCACACGTCTGAAC	47235	2073	22.7858
TACCGCAAATCGAGAGGGACACGGCGAAATAACTTCGTATAGCATACATTATACGAAGTTATTTTAAGAAGGAGATATACATATGGAGATCGGAAGAGCACACGTCTGAAC	51982	2845	18.2714
TGGTGCAAATCGAGAGGGACACGGCGAAATAACTTCGTATAGCATACATTATACGAAGTTATTTTAAGAAGGAGATATACATATGGAGATCGGAAGAGCACACGTCTGAAC	44736	2621	17.0683
CCAGGTAAATCGAGAGGGACACGGCGAAATAACTTCGTATAGCATACATTATACGAAGTTATTTTAAGAAGGAGATATACATATGGAGATCGGAAGAGCACACGTCTGAAC	26766	3624	7.38576
GACGGTAAATCGAGAGGGACACGGCGAAATAACTTCGTATAGCATACATTATACGAAGTTATTTTAAGAAGGAGATATACATATGGAGATCGGAAGAGCACACGTCTGAAC	40563	3641	11.1406
GCTCGTAAATCGAGAGGGACACGGCGAAATAACTTCGTATAGCATACATTATACGAAGTTATTTTAAGAAGGAGATATACATATGGAGATCGGAAGAGCACACGTCTGAAC	13166	14405	0.913988
CGCTGTAAATCGAGAGGGACACGGCGAAATAACTTCGTATAGCATACATTATACGAAGTTATTTTAAGAAGGAGATATACATATGGAGATCGGAAGAGCACACGTCTGAAC	7165	13038	0.549547
CGTGCTAAATCGAGAGGGACACGGCGAAATAACTTCGTATAGCATACATTATACGAAGTTATTTTAAGAAGGAGATATACATATGGAGATCGGAAGAGCACACGTCTGAAC	16884	16863	1.00125
GGACCTAAATCGAGAGGGACACGGCGAAATAACTTCGTATAGCATACATTATACGAAGTTATTTTAAGAAGGAGATATACATATGGAGATCGGAAGAGCACACGTCTGAAC	11601	11573	1.00242
CAGCCTAAATCGAGAGGGACACGGCGAAATAACTTCGTATAGCATACATTATACGAAGTTATTTTAAGAAGGAGATATACATATGGAGATCGGAAGAGCACACGTCTGAAC	26944	4620	5.83203
GCGTCTAAATCGAGAGGGACACGGCGAAATAACTTCGTATAGCATACATTATACGAAGTTATTTTAAGAAGGAGATATACATATGGAGATCGGAAGAGCACACGTCTGAAC	50812	1224	41.5131
CGAGAAGAATCGAGAGGGACACGGCGAAATAACTTCGTATAGCATACATTATACGAAGTTATTTTAAGAAGGAGATATACATATGGAGATCGGAAGAGCACACGTCTGAAC	21141	5077	4.16407
GAGGAAGAATCGAGAGGGACACGGCGAAATAACTTCGTATAGCATACATTATACGAAGTTATTTTAAGAAGGAGATATACATATGGAGATCGGAAGAGCACACGTCTGAAC	41580	2684	15.4918
ACCGAAGAATCGAGAGGGACACGGCGAAATAACTTCGTATAGCATACATTATACGAAGTTATTTTAAGAAGGAGATATACATATGGAGATCGGAAGAGCACACGTCTGAAC	35508	3892	9.12333
GCACAAGAATCGAGAGGGACACGGCGAAATAACTTCGTATAGCATACATTATACGAAGTTATTTTAAGAAGGAGATATACATATGGAGATCGGAAGAGCACACGTCTGAAC	42821	2586	16.5588
AGGCAAGAATCGAGAGGGACACGGCGAAATAACTTCGTATAGCATACATTATACGAAGTTATTTTAAGAAGGAGATATACATATGGAGATCGGAAGAGCACACGTCTGAAC	15759	12448	1.26599
CACCAAGAATCGAGAGGGACACGGCGAAATAACTTCGTATAGCATACATTATACGAAGTTATTTTAAGAAGGAGATATACATATGGAGATCGGAAGAGCACACGTCTGAAC	7878	13872	0.567907
CCGTAAGAATCGAGAGGGACACGGCGAAATAACTTCGTATAGCATACATTATACGAAGTTATTTTAAGAAGGAGATATACATATGGAGATCGGAAGAGCACACGTCTGAAC	32858	2365	13.8934
GGCTAAGAATCGAGAGGGACACGGCGAAATAACTTCGTATAGCATACATTATACGAAGTTATTTTAAGAAGGAGATATACATATGGAGATCGGAAGAGCACACGTCTGAAC	39858	2874	13.8685
TGGACAGAATCGAGAGGGACACGGCGAAATAACTTCGTATAGCATACATTATACGAAGTTATTTTAAGAAGGAGATATACATATGGAGATCGGAAGAGCACACGTCTGAAC	13352	13738	0.971903
GACACAGAATCGAGAGGGACACGGCGAAATAACTTCGTATAGCATACATTATACGAAGTTATTTTAAGAAGGAGATATACATATGGAGATCGGAAGAGCACACGTCTGAAC	38811	3557	10.9112
GTAGCAGAATCGAGAGGGACACGGCGAAATAACTTCGTATAGCATACATTATACGAAGTTATTTTAAGAAGGAGATATACATATGGAGATCGGAAGAGCACACGTCTGAAC	11672	13726	0.850357
CATGCAGAATCGAGAGGGACACGGCGAAATAACTTCGTATAGCATACATTATACGAAGTTATTTTAAGAAGGAGATATACATATGGAGATCGGAAGAGCACACGTCTGAAC	18157	6919	2.62422
ACTCCAGAATCGAGAGGGACACGGCGAAATAACTTCGTATAGCATACATTATACGAAGTTATTTTAAGAAGGAGATATACATATGGAGATCGGAAGAGCACACGTCTGAAC	11406	14001	0.814656
CTCTCAGAATCGAGAGGGACACGGCGAAATAACTTCGTATAGCATACATTATACGAAGTTATTTTAAGAAGGAGATATACATATGGAGATCGGAAGAGCACACGTCTGAAC	20154	4813	4.18741
GCGATAGAATCGAGAGGGACACGGCGAAATAACTTCGTATAGCATACATTATACGAAGTTATTTTAAGAAGGAGATATACATATGGAGATCGGAAGAGCACACGTCTGAAC	42500	3423	12.416
CGCATAGAATCGAGAGGGACACGGCGAAATAACTTCGTATAGCATACATTATACGAAGTTATTTTAAGAAGGAGATATACATATGGAGATCGGAAGAGCACACGTCTGAAC	22404	7105	3.15327
TTGGAGGAATCGAGAGGGACACGGCGAAATAACTTCGTATAGCATACATTATACGAAGTTATTTTAAGAAGGAGATATACATATGGAGATCGGAAGAGCACACGTCTGAAC	11055	12134	0.911076
AGTGAGGAATCGAGAGGGACACGGCGAAATAACTTCGTATAGCATACATTATACGAAGTTATTTTAAGAAGGAGATATACATATGGAGATCGGAAGAGCACACGTCTGAAC	32422	2914	11.1263
TCTCAGGAATCGAGAGGGACACGGCGAAATAACTTCGTATAGCATACATTATACGAAGTTATTTTAAGAAGGAGATATACATATGGAGATCGGAAGAGCACACGTCTGAAC	9828	12508	0.785737
AGAACGGAATCGAGAGGGACACGGCGAAATAACTTCGTATAGCATACATTATACGAAGTTATTTTAAGAAGGAGATATACATATGGAGATCGGAAGAGCACACGTCTGAAC	39501	3610	10.9421
TAACCGGAATCGAGAGGGACACGGCGAAATAACTTCGTATAGCATACATTATACGAAGTTATTTTAAGAAGGAGATATACATATGGAGATCGGAAGAGCACACGTCTGAAC	35378	4886	7.24069
AAGTCGGAATCGAGAGGGACACGGCGAAATAACTTCGTATAGCATACATTATACGAAGTTATTTTAAGAAGGAGATATACATATGGAGATCGGAAGAGCACACGTCTGAAC	46890	3375	13.8933
TGTTCGGAATCGAGAGGGACACGGCGAAATAACTTCGTATAGCATACATTATACGAAGTTATTTTAAGAAGGAGATATACATATGGAGATCGGAAGAGCACACGTCTGAAC	48490	3100	15.6419
ACCATGGAATCGAGAGGGACACGGCGAAATAACTTCGTATAGCATACATTATACGAAGTTATTTTAAGAAGGAGATATACATATGGAGATCGGAAGAGCACACGTCTGAAC	7507	15777	0.475819
TTGAGCGAATCGAGAGGGACACGGCGAAATAACTTCGTATAGCATACATTATACGAAGTTATTTTAAGAAGGAGATATACATATGGAGATCGGAAGAGCACACGTCTGAAC	43569	3661	11.9008
TAAGGCGAATCGAGAGGGACACGGCGAAATAACTTCGTATAGCATACATTATACGAAGTTATTTTAAGAAGGAGATATACATATGGAGATCGGAAGAGCACACGTCTGAAC	13697	13682	1.0011
ATTCGCGAATCGAGAGGGACACGGCGAAATAACTTCGTATAGCATACATTATACGAAGTTATTTTAAGAAGGAGATATACATATGGAGATCGGAAGAGCACACGTCTGAAC	40163	4781	8.40054
AGATGCGAATCGAGAGGGACACGGCGAAATAACTTCGTATAGCATACATTATACGAAGTTATTTTAAGAAGGAGATATACATATGGAGATCGGAAGAGCACACGTCTGAAC	12532	11698	1.07129
CATTGCGAATCGAGAGGGACACGGCGAAATAACTTCGTATAGCATACATTATACGAAGTTATTTTAAGAAGGAGATATACATATGGAGATCGGAAGAGCACACGTCTGAAC	16235	8703	1.86545
TCTACCGAATCGAGAGGGACACGGCGAAATAACTTCGTATAGCATACATTATACGAAGTTATTTTAAGAAGGAGATATACATATGGAGATCGGAAGAGCACACGTCTGAAC	16016	11526	1.38955
GAATCCGAATCGAGAGGGACACGGCGAAATAACTTCGTATAGCATACATTATACGAAGTTATTTTAAGAAGGAGATATACATATGGAGATCGGAAGAGCACACGTCTGAAC	33256	4395	7.56678
ACAGTCGAATCGAGAGGGACACGGCGAAATAACTTCGTATAGCATACATTATACGAAGTTATTTTAAGAAGGAGATATACATATGGAGATCGGAAGAGCACACGTCTGAAC	34021	3919	8.68104
TTCGTCGAATCGAGAGGGACACGGCGAAATAACTTCGTATAGCATACATTATACGAAGTTATTTTAAGAAGGAGATATACATATGGAGATCGGAAGAGCACACGTCTGAAC	36814	3061	12.0268
CAACTCGAATCGAGAGGGACACGGCGAAATAACTTCGTATAGCATACATTATACGAAGTTATTTTAAGAAGGAGATATACATATGGAGATCGGAAGAGCACACGTCTGAAC	19765	9391	2.10467
CTGTTCGAATCGAGAGGGACACGGCGAAATAACTTCGTATAGCATACATTATACGAAGTTATTTTAAGAAGGAGATATACATATGGAGATCGGAAGAGCACACGTCTGAAC	29135	4178	6.97343
CTCGATGAATCGAGAGGGACACGGCGAAATAACTTCGTATAGCATACATTATACGAAGTTATTTTAAGAAGGAGATATACATATGGAGATCGGAAGAGCACACGTCTGAAC	12555	12831	0.97849
GTGCATGAATCGAGAGGGACACGGCGAAATAACTTCGTATAGCATACATTATACGAAGTTATTTTAAGAAGGAGATATACATATGGAGATCGGAAGAGCACACGTCTGAAC	33291	4751	7.00716
AGGAGTGAATCGAGAGGGACACGGCGAAATAACTTCGTATAGCATACATTATACGAAGTTATTTTAAGAAGGAGATATACATATGGAGATCGGAAGAGCACACGTCTGAAC	11308	13691	0.825944
CCTAGTGAATCGAGAGGGACACGGCGAAATAACTTCGTATAGCATACATTATACGAAGTTATTTTAAGAAGGAGATATACATATGGAGATCGGAAGAGCACACGTCTGAAC	3766	11563	0.325694
GTTGGTGAATCGAGAGGGACACGGCGAAATAACTTCGTATAGCATACATTATACGAAGTTATTTTAAGAAGGAGATATACATATGGAGATCGGAAGAGCACACGTCTGAAC	43330	3121	13.8834
TCGGAACAATCGAGAGGGACACGGCGAAATAACTTCGTATAGCATACATTATACGAAGTTATTTTAAGAAGGAGATATACATATGGAGATCGGAAGAGCACACGTCTGAAC	26596	13432	1.98005
GTCGAACAATCGAGAGGGACACGGCGAAATAACTTCGTATAGCATACATTATACGAAGTTATTTTAAGAAGGAGATATACATATGGAGATCGGAAGAGCACACGTCTGAAC	37105	1400	26.5036
CTGCAACAATCGAGAGGGACACGGCGAAATAACTTCGTATAGCATACATTATACGAAGTTATTTTAAGAAGGAGATATACATATGGAGATCGGAAGAGCACACGTCTGAAC	14095	10813	1.30352
TGCCAACAATCGAGAGGGACACGGCGAAATAACTTCGTATAGCATACATTATACGAAGTTATTTTAAGAAGGAGATATACATATGGAGATCGGAAGAGCACACGTCTGAAC	33910	3875	8.75097
ACGAGACAATCGAGAGGGACACGGCGAAATAACTTCGTATAGCATACATTATACGAAGTTATTTTAAGAAGGAGATATACATATGGAGATCGGAAGAGCACACGTCTGAAC	11358	13019	0.872417
CGTAGACAATCGAGAGGGACACGGCGAAATAACTTCGTATAGCATACATTATACGAAGTTATTTTAAGAAGGAGATATACATATGGAGATCGGAAGAGCACACGTCTGAAC	35798	3770	9.49549
GAAGGACAATCGAGAGGGACACGGCGAAATAACTTCGTATAGCATACATTATACGAAGTTATTTTAAGAAGGAGATATACATATGGAGATCGGAAGAGCACACGTCTGAAC	10393	10305	1.00854
AGACGACAATCGAGAGGGACACGGCGAAATAACTTCGTATAGCATACATTATACGAAGTTATTTTAAGAAGGAGATATACATATGGAGATCGGAAGAGCACACGTCTGAAC	35861	4468	8.02619
TCTCGACAATCGAGAGGGACACGGCGAAATAACTTCGTATAGCATACATTATACGAAGTTATTTTAAGAAGGAGATATACATATGGAGATCGGAAGAGCACACGTCTGAAC	48443	2672	18.1299
CCATGACAATCGAGAGGGACACGGCGAAATAACTTCGTATAGCATACATTATACGAAGTTATTTTAAGAAGGAGATATACATATGGAGATCGGAAGAGCACACGTCTGAAC	8076	8039	1.0046
AGCACACAATCGAGAGGGACACGGCGAAATAACTTCGTATAGCATACATTATACGAAGTTATTTTAAGAAGGAGATATACATATGGAGATCGGAAGAGCACACGTCTGAAC	41587	3431	12.121
GCTACACAATCGAGAGGGACACGGCGAAATAACTTCGTATAGCATACATTATACGAAGTTATTTTAAGAAGGAGATATACATATGGAGATCGGAAGAGCACACGTCTGAAC	14988	11472	1.30649
ACAGCACAATCGAGAGGGACACGGCGAAATAACTTCGTATAGCATACATTATACGAAGTTATTTTAAGAAGGAGATATACATATGGAGATCGGAAGAGCACACGTCTGAAC	30741	4755	6.46498
TACGCACAATCGAGAGGGACACGGCGAAATAACTTCGTATAGCATACATTATACGAAGTTATTTTAAGAAGGAGATATACATATGGAGATCGGAAGAGCACACGTCTGAAC	39807	3828	10.3989
CAACCACAATCGAGAGGGACACGGCGAAATAACTTCGTATAGCATACATTATACGAAGTTATTTTAAGAAGGAGATATACATATGGAGATCGGAAGAGCACACGTCTGAAC	28939	6060	4.77541
GGATCACAATCGAGAGGGACACGGCGAAATAACTTCGTATAGCATACATTATACGAAGTTATTTTAAGAAGGAGATATACATATGGAGATCGGAAGAGCACACGTCTGAAC	34612	3616	9.5719
GTAAGGCAATCGAGAGGGACACGGCGAAATAACTTCGTATAGCATACATTATACGAAGTTATTTTAAGAAGGAGATATACATATGGAGATCGGAAGAGCACACGTCTGAAC	44415	2572	17.2687
AACAGGCAATCGAGAGGGACACGGCGAAATAACTTCGTATAGCATACATTATACGAAGTTATTTTAAGAAGGAGATATACATATGGAGATCGGAAGAGCACACGTCTGAAC	21669	11810	1.8348
TTGTGGCAATCGAGAGGGACACGGCGAAATAACTTCGTATAGCATACATTATACGAAGTTATTTTAAGAAGGAGATATACATATGGAGATCGGAAGAGCACACGTCTGAAC	30532	1756	17.3872
GATTGGCAATCGAGAGGGACACGGCGAAATAACTTCGTATAGCATACATTATACGAAGTTATTTTAAGAAGGAGATATACATATGGAGATCGGAAGAGCACACGTCTGAAC	16090	11037	1.45782
TAGACGCAATCGAGAGGGACACGGCGAAATAACTTCGTATAGCATACATTATACGAAGTTATTTTAAGAAGGAGATATACATATGGAGATCGGAAGAGCACACGTCTGAAC	37032	3058	12.1099
ATACCGCAATCGAGAGGGACACGGCGAAATAACTTCGTATAGCATACATTATACGAAGTTATTTTAAGAAGGAGATATACATATGGAGATCGGAAGAGCACACGTCTGAAC	16017	11030	1.45213
CGAATGCAATCGAGAGGGACACGGCGAAATAACTTCGTATAGCATACATTATACGAAGTTATTTTAAGAAGGAGATATACATATGGAGATCGGAAGAGCACACGTCTGAAC	21434	6605	3.24512
AAGGTGCAATCGAGAGGGACACGGCGAAATAACTTCGTATAGCATACATTATACGAAGTTATTTTAAGAAGGAGATATACATATGGAGATCGGAAGAGCACACGTCTGAAC	18266	10519	1.73648
TCTGTGCAATCGAGAGGGACACGGCGAAATAACTTCGTATAGCATACATTATACGAAGTTATTTTAAGAAGGAGATATACATATGGAGATCGGAAGAGCACACGTCTGAAC	35721	3753	9.51799
TACCTGCAATCGAGAGGGACACGGCGAAATAACTTCGTATAGCATACATTATACGAAGTTATTTTAAGAAGGAGATATACATATGGAGATCGGAAGAGCACACGTCTGAAC	34972	4271	8.18825
AGTCTGCAATCGAGAGGGACACGGCGAAATAACTTCGTATAGCATACATTATACGAAGTTATTTTAAGAAGGAGATATACATATGGAGATCGGAAGAGCACACGTCTGAAC	37846	3649	10.3716
TGGAACCAATCGAGAGGGACACGGCGAAATAACTTCGTATAGCATACATTATACGAAGTTATTTTAAGAAGGAGATATACATATGGAGATCGGAAGAGCACACGTCTGAAC	39213	3774	10.3903
AGAGACCAATCGAGAGGGACACGGCGAAATAACTTCGTATAGCATACATTATACGAAGTTATTTTAAGAAGGAGATATACATATGGAGATCGGAAGAGCACACGTCTGAAC	12672	12893	0.982859
GATGACCAATCGAGAGGGACACGGCGAAATAACTTCGTATAGCATACATTATACGAAGTTATTTTAAGAAGGAGATATACATATGGAGATCGGAAGAGCACACGTCTGAAC	44993	3313	13.5807
AAGCACCAATCGAGAGGGACACGGCGAAATAACTTCGTATAGCATACATTATACGAAGTTATTTTAAGAAGGAGATATACATATGGAGATCGGAAGAGCACACGTCTGAAC	12557	13135	0.955995
TCAAGCCAATCGAGAGGGACACGGCGAAATAACTTCGTATAGCATACATTATACGAAGTTATTTTAAGAAGGAGATATACATATGGAGATCGGAAGAGCACACGTCTGAAC	50114	1809	27.7026

## Sheet: Smiley_Mix
barcoded_oligo	light counts	no light counts	Ratio
TCAGAAGGATCGAGAGGGACACGGCGAAATAACTTCGTATAGCATACATTATACGAAGTTATTTTAAGAAGGAGATATACATATGGAGATCGGAAGAGCACACGTCTGAAC	7732	4802	1.61016
TCGTTGGAATCGAGAGGGACACGGCGAAATAACTTCGTATAGCATACATTATACGAAGTTATTTTAAGAAGGAGATATACATATGGAGATCGGAAGAGCACACGTCTGAAC	9773	3185	3.06845
AACGAACCATCGAGAGGGACACGGCGAAATAACTTCGTATAGCATACATTATACGAAGTTATTTTAAGAAGGAGATATACATATGGAGATCGGAAGAGCACACGTCTGAAC	11203	3160	3.54525		3.47042	3.01931	2.45088	2.00836	1.6235	2.85505	2.85117	1.25273	1.62231	3.27609	1.66373	3.57299
CGGAAGAAATCGAGAGGGACACGGCGAAATAACTTCGTATAGCATACATTATACGAAGTTATTTTAAGAAGGAGATATACATATGGAGATCGGAAGAGCACACGTCTGAAC	7791	3036	2.56621		3.5061	3.92384	4.00321	0.17612	0.283898	1.56654	3.67443	0.242862	0.20045	3.53199	2.81995	4.76667
GCCAAGAAATCGAGAGGGACACGGCGAAATAACTTCGTATAGCATACATTATACGAAGTTATTTTAAGAAGGAGATATACATATGGAGATCGGAAGAGCACACGTCTGAAC	8036	3461	2.32187		3.65703	4.77321	3.25465	0.144645	0.144309	4.08112	2.88487	0.188912	0.10226	2.37073	4.186	4.54082
GGAGAGAAATCGAGAGGGACACGGCGAAATAACTTCGTATAGCATACATTATACGAAGTTATTTTAAGAAGGAGATATACATATGGAGATCGGAAGAGCACACGTCTGAAC	1876	8188	0.229116		1.27218	2.91665	2.79973	1.57844	1.34294	3.53324	3.01469	3.3174	4.15272	1.94169	3.45307	2.19635
ACGGAGAAATCGAGAGGGACACGGCGAAATAACTTCGTATAGCATACATTATACGAAGTTATTTTAAGAAGGAGATATACATATGGAGATCGGAAGAGCACACGTCTGAAC	12111	4246	2.85233		2.85233	0.0836039	0.24617	0.997559	1.53337	0.509989	0.359171	1.37757	3.74466	0.179455	0.18115	3.93071
CACGAGAAATCGAGAGGGACACGGCGAAATAACTTCGTATAGCATACATTATACGAAGTTATTTTAAGAAGGAGATATACATATGGAGATCGGAAGAGCACACGTCTGAAC	824	9856	0.0836039		2.32187	0.229116	0.195204	1.86587	1.7872	3.50627	2.32251	1.29466	1.12851	0.198292	0.236067	3.32922
CCACAGAAATCGAGAGGGACACGGCGAAATAACTTCGTATAGCATACATTATACGAAGTTATTTTAAGAAGGAGATATACATATGGAGATCGGAAGAGCACACGTCTGAAC	4473	3516	1.27218		3.54525	2.56621	3.48606	0.185041	0.436706	1.63554	3.58705	0.123817	0.242249	4.18846	2.5762	4.46932
GAGCAGAAATCGAGAGGGACACGGCGAAATAACTTCGTATAGCATACATTATACGAAGTTATTTTAAGAAGGAGATATACATATGGAGATCGGAAGAGCACACGTCTGAAC	12107	4151	2.91665		1.61016	3.06845	1.7605	0.114127	0.0839099	0.238051	0.381449	0.202349	0.273419	4.24713	4.28118	9.29674
AGCCAGAAATCGAGAGGGACACGGCGAAATAACTTCGTATAGCATACATTATACGAAGTTATTTTAAGAAGGAGATATACATATGGAGATCGGAAGAGCACACGTCTGAAC	11516	3149	3.65703
TCGAGGAAATCGAGAGGGACACGGCGAAATAACTTCGTATAGCATACATTATACGAAGTTATTTTAAGAAGGAGATATACATATGGAGATCGGAAGAGCACACGTCTGAAC	11618	2434	4.77321
CTCAGGAAATCGAGAGGGACACGGCGAAATAACTTCGTATAGCATACATTATACGAAGTTATTTTAAGAAGGAGATATACATATGGAGATCGGAAGAGCACACGTCTGAAC	8334	2377	3.5061
GGTAGGAAATCGAGAGGGACACGGCGAAATAACTTCGTATAGCATACATTATACGAAGTTATTTTAAGAAGGAGATATACATATGGAGATCGGAAGAGCACACGTCTGAAC	11799	3007	3.92384
TGACGGAAATCGAGAGGGACACGGCGAAATAACTTCGTATAGCATACATTATACGAAGTTATTTTAAGAAGGAGATATACATATGGAGATCGGAAGAGCACACGTCTGAAC	10675	3076	3.47042
ATGCGGAAATCGAGAGGGACACGGCGAAATAACTTCGTATAGCATACATTATACGAAGTTATTTTAAGAAGGAGATATACATATGGAGATCGGAAGAGCACACGTCTGAAC	10948	3626	3.01931
CGATCGAAATCGAGAGGGACACGGCGAAATAACTTCGTATAGCATACATTATACGAAGTTATTTTAAGAAGGAGATATACATATGGAGATCGGAAGAGCACACGTCTGAAC	8174	4643	1.7605
CTGGTGAAATCGAGAGGGACACGGCGAAATAACTTCGTATAGCATACATTATACGAAGTTATTTTAAGAAGGAGATATACATATGGAGATCGGAAGAGCACACGTCTGAAC	1047	9174	0.114127
GTCCTGAAATCGAGAGGGACACGGCGAAATAACTTCGTATAGCATACATTATACGAAGTTATTTTAAGAAGGAGATATACATATGGAGATCGGAAGAGCACACGTCTGAAC	11504	3300	3.48606
GTGGACAAATCGAGAGGGACACGGCGAAATAACTTCGTATAGCATACATTATACGAAGTTATTTTAAGAAGGAGATATACATATGGAGATCGGAAGAGCACACGTCTGAAC	1764	9533	0.185041
TGCGACAAATCGAGAGGGACACGGCGAAATAACTTCGTATAGCATACATTATACGAAGTTATTTTAAGAAGGAGATATACATATGGAGATCGGAAGAGCACACGTCTGAAC	1693	8673	0.195204
CCTGACAAATCGAGAGGGACACGGCGAAATAACTTCGTATAGCATACATTATACGAAGTTATTTTAAGAAGGAGATATACATATGGAGATCGGAAGAGCACACGTCTGAAC	5133	2751	1.86587
TCGCACAAATCGAGAGGGACACGGCGAAATAACTTCGTATAGCATACATTATACGAAGTTATTTTAAGAAGGAGATATACATATGGAGATCGGAAGAGCACACGTCTGAAC	2057	8356	0.24617
CTCCACAAATCGAGAGGGACACGGCGAAATAACTTCGTATAGCATACATTATACGAAGTTATTTTAAGAAGGAGATATACATATGGAGATCGGAAGAGCACACGTCTGAAC	6131	6146	0.997559
GGTCACAAATCGAGAGGGACACGGCGAAATAACTTCGTATAGCATACATTATACGAAGTTATTTTAAGAAGGAGATATACATATGGAGATCGGAAGAGCACACGTCTGAAC	12232	4369	2.79973
CGAAGCAAATCGAGAGGGACACGGCGAAATAACTTCGTATAGCATACATTATACGAAGTTATTTTAAGAAGGAGATATACATATGGAGATCGGAAGAGCACACGTCTGAAC	8170	5176	1.57844
GAGAGCAAATCGAGAGGGACACGGCGAAATAACTTCGTATAGCATACATTATACGAAGTTATTTTAAGAAGGAGATATACATATGGAGATCGGAAGAGCACACGTCTGAAC	10851	3334	3.25465
ACCAGCAAATCGAGAGGGACACGGCGAAATAACTTCGTATAGCATACATTATACGAAGTTATTTTAAGAAGGAGATATACATATGGAGATCGGAAGAGCACACGTCTGAAC	1549	10709	0.144645
AGTGGCAAATCGAGAGGGACACGGCGAAATAACTTCGTATAGCATACATTATACGAAGTTATTTTAAGAAGGAGATATACATATGGAGATCGGAAGAGCACACGTCTGAAC	12474	3116	4.00321
GTACGCAAATCGAGAGGGACACGGCGAAATAACTTCGTATAGCATACATTATACGAAGTTATTTTAAGAAGGAGATATACATATGGAGATCGGAAGAGCACACGTCTGAAC	1686	9573	0.17612
TACCGCAAATCGAGAGGGACACGGCGAAATAACTTCGTATAGCATACATTATACGAAGTTATTTTAAGAAGGAGATATACATATGGAGATCGGAAGAGCACACGTCTGAAC	10578	4316	2.45088
TGGTGCAAATCGAGAGGGACACGGCGAAATAACTTCGTATAGCATACATTATACGAAGTTATTTTAAGAAGGAGATATACATATGGAGATCGGAAGAGCACACGTCTGAAC	10092	5025	2.00836
CCAGGTAAATCGAGAGGGACACGGCGAAATAACTTCGTATAGCATACATTATACGAAGTTATTTTAAGAAGGAGATATACATATGGAGATCGGAAGAGCACACGTCTGAAC	667	7949	0.0839099
GACGGTAAATCGAGAGGGACACGGCGAAATAACTTCGTATAGCATACATTATACGAAGTTATTTTAAGAAGGAGATATACATATGGAGATCGGAAGAGCACACGTCTGAAC	2042	8578	0.238051
GCTCGTAAATCGAGAGGGACACGGCGAAATAACTTCGTATAGCATACATTATACGAAGTTATTTTAAGAAGGAGATATACATATGGAGATCGGAAGAGCACACGTCTGAAC	4295	9835	0.436706
CGCTGTAAATCGAGAGGGACACGGCGAAATAACTTCGTATAGCATACATTATACGAAGTTATTTTAAGAAGGAGATATACATATGGAGATCGGAAGAGCACACGTCTGAAC	7916	4840	1.63554
CGTGCTAAATCGAGAGGGACACGGCGAAATAACTTCGTATAGCATACATTATACGAAGTTATTTTAAGAAGGAGATATACATATGGAGATCGGAAGAGCACACGTCTGAAC	8407	4704	1.7872
GGACCTAAATCGAGAGGGACACGGCGAAATAACTTCGTATAGCATACATTATACGAAGTTATTTTAAGAAGGAGATATACATATGGAGATCGGAAGAGCACACGTCTGAAC	12584	3589	3.50627
CAGCCTAAATCGAGAGGGACACGGCGAAATAACTTCGTATAGCATACATTATACGAAGTTATTTTAAGAAGGAGATATACATATGGAGATCGGAAGAGCACACGTCTGAAC	8455	5514	1.53337
GCGTCTAAATCGAGAGGGACACGGCGAAATAACTTCGTATAGCATACATTATACGAAGTTATTTTAAGAAGGAGATATACATATGGAGATCGGAAGAGCACACGTCTGAAC	4212	8259	0.509989
CGAGAAGAATCGAGAGGGACACGGCGAAATAACTTCGTATAGCATACATTATACGAAGTTATTTTAAGAAGGAGATATACATATGGAGATCGGAAGAGCACACGTCTGAAC	7452	5549	1.34294
GAGGAAGAATCGAGAGGGACACGGCGAAATAACTTCGTATAGCATACATTATACGAAGTTATTTTAAGAAGGAGATATACATATGGAGATCGGAAGAGCACACGTCTGAAC	13232	3745	3.53324
ACCGAAGAATCGAGAGGGACACGGCGAAATAACTTCGTATAGCATACATTATACGAAGTTATTTTAAGAAGGAGATATACATATGGAGATCGGAAGAGCACACGTCTGAAC	1463	10138	0.144309
GCACAAGAATCGAGAGGGACACGGCGAAATAACTTCGTATAGCATACATTATACGAAGTTATTTTAAGAAGGAGATATACATATGGAGATCGGAAGAGCACACGTCTGAAC	13382	3279	4.08112
AGGCAAGAATCGAGAGGGACACGGCGAAATAACTTCGTATAGCATACATTATACGAAGTTATTTTAAGAAGGAGATATACATATGGAGATCGGAAGAGCACACGTCTGAAC	2657	9359	0.283898
CACCAAGAATCGAGAGGGACACGGCGAAATAACTTCGTATAGCATACATTATACGAAGTTATTTTAAGAAGGAGATATACATATGGAGATCGGAAGAGCACACGTCTGAAC	8005	5110	1.56654
CCGTAAGAATCGAGAGGGACACGGCGAAATAACTTCGTATAGCATACATTATACGAAGTTATTTTAAGAAGGAGATATACATATGGAGATCGGAAGAGCACACGTCTGAAC	7283	4486	1.6235
GGCTAAGAATCGAGAGGGACACGGCGAAATAACTTCGTATAGCATACATTATACGAAGTTATTTTAAGAAGGAGATATACATATGGAGATCGGAAGAGCACACGTCTGAAC	11680	4091	2.85505
TGGACAGAATCGAGAGGGACACGGCGAAATAACTTCGTATAGCATACATTATACGAAGTTATTTTAAGAAGGAGATATACATATGGAGATCGGAAGAGCACACGTCTGAAC	1316	3450	0.381449
GACACAGAATCGAGAGGGACACGGCGAAATAACTTCGTATAGCATACATTATACGAAGTTATTTTAAGAAGGAGATATACATATGGAGATCGGAAGAGCACACGTCTGAAC	2050	10131	0.202349
GTAGCAGAATCGAGAGGGACACGGCGAAATAACTTCGTATAGCATACATTATACGAAGTTATTTTAAGAAGGAGATATACATATGGAGATCGGAAGAGCACACGTCTGAAC	13681	3814	3.58705
CATGCAGAATCGAGAGGGACACGGCGAAATAACTTCGTATAGCATACATTATACGAAGTTATTTTAAGAAGGAGATATACATATGGAGATCGGAAGAGCACACGTCTGAAC	1295	10459	0.123817
ACTCCAGAATCGAGAGGGACACGGCGAAATAACTTCGTATAGCATACATTATACGAAGTTATTTTAAGAAGGAGATATACATATGGAGATCGGAAGAGCACACGTCTGAAC	11155	4803	2.32251
CTCTCAGAATCGAGAGGGACACGGCGAAATAACTTCGTATAGCATACATTATACGAAGTTATTTTAAGAAGGAGATATACATATGGAGATCGGAAGAGCACACGTCTGAAC	6472	4999	1.29466
GCGATAGAATCGAGAGGGACACGGCGAAATAACTTCGTATAGCATACATTATACGAAGTTATTTTAAGAAGGAGATATACATATGGAGATCGGAAGAGCACACGTCTGAAC	3517	9792	0.359171
CGCATAGAATCGAGAGGGACACGGCGAAATAACTTCGTATAGCATACATTATACGAAGTTATTTTAAGAAGGAGATATACATATGGAGATCGGAAGAGCACACGTCTGAAC	7100	5154	1.37757
TTGGAGGAATCGAGAGGGACACGGCGAAATAACTTCGTATAGCATACATTATACGAAGTTATTTTAAGAAGGAGATATACATATGGAGATCGGAAGAGCACACGTCTGAAC	12104	4015	3.01469
AGTGAGGAATCGAGAGGGACACGGCGAAATAACTTCGTATAGCATACATTATACGAAGTTATTTTAAGAAGGAGATATACATATGGAGATCGGAAGAGCACACGTCTGAAC	12281	3702	3.3174
TCTCAGGAATCGAGAGGGACACGGCGAAATAACTTCGTATAGCATACATTATACGAAGTTATTTTAAGAAGGAGATATACATATGGAGATCGGAAGAGCACACGTCTGAAC	11978	4152	2.88487
AGAACGGAATCGAGAGGGACACGGCGAAATAACTTCGTATAGCATACATTATACGAAGTTATTTTAAGAAGGAGATATACATATGGAGATCGGAAGAGCACACGTCTGAAC	1731	9163	0.188912
TAACCGGAATCGAGAGGGACACGGCGAAATAACTTCGTATAGCATACATTATACGAAGTTATTTTAAGAAGGAGATATACATATGGAGATCGGAAGAGCACACGTCTGAAC	12155	3308	3.67443
AAGTCGGAATCGAGAGGGACACGGCGAAATAACTTCGTATAGCATACATTATACGAAGTTATTTTAAGAAGGAGATATACATATGGAGATCGGAAGAGCACACGTCTGAAC	2356	9701	0.242862
TGTTCGGAATCGAGAGGGACACGGCGAAATAACTTCGTATAGCATACATTATACGAAGTTATTTTAAGAAGGAGATATACATATGGAGATCGGAAGAGCACACGTCTGAAC	11724	4112	2.85117
ACCATGGAATCGAGAGGGACACGGCGAAATAACTTCGTATAGCATACATTATACGAAGTTATTTTAAGAAGGAGATATACATATGGAGATCGGAAGAGCACACGTCTGAAC	7470	5963	1.25273
TTGAGCGAATCGAGAGGGACACGGCGAAATAACTTCGTATAGCATACATTATACGAAGTTATTTTAAGAAGGAGATATACATATGGAGATCGGAAGAGCACACGTCTGAAC	2481	9074	0.273419
TAAGGCGAATCGAGAGGGACACGGCGAAATAACTTCGTATAGCATACATTATACGAAGTTATTTTAAGAAGGAGATATACATATGGAGATCGGAAGAGCACACGTCTGAAC	12580	2962	4.24713
ATTCGCGAATCGAGAGGGACACGGCGAAATAACTTCGTATAGCATACATTATACGAAGTTATTTTAAGAAGGAGATATACATATGGAGATCGGAAGAGCACACGTCTGAAC	2344	9676	0.242249
AGATGCGAATCGAGAGGGACACGGCGAAATAACTTCGTATAGCATACATTATACGAAGTTATTTTAAGAAGGAGATATACATATGGAGATCGGAAGAGCACACGTCTGAAC	12335	2945	4.18846
CATTGCGAATCGAGAGGGACACGGCGAAATAACTTCGTATAGCATACATTATACGAAGTTATTTTAAGAAGGAGATATACATATGGAGATCGGAAGAGCACACGTCTGAAC	6226	5517	1.12851
TCTACCGAATCGAGAGGGACACGGCGAAATAACTTCGTATAGCATACATTATACGAAGTTATTTTAAGAAGGAGATATACATATGGAGATCGGAAGAGCACACGTCTGAAC	1718	8664	0.198292
GAATCCGAATCGAGAGGGACACGGCGAAATAACTTCGTATAGCATACATTATACGAAGTTATTTTAAGAAGGAGATATACATATGGAGATCGGAAGAGCACACGTCTGAAC	14387	3842	3.74466
ACAGTCGAATCGAGAGGGACACGGCGAAATAACTTCGTATAGCATACATTATACGAAGTTATTTTAAGAAGGAGATATACATATGGAGATCGGAAGAGCACACGTCTGAAC	1726	9618	0.179455
TTCGTCGAATCGAGAGGGACACGGCGAAATAACTTCGTATAGCATACATTATACGAAGTTATTTTAAGAAGGAGATATACATATGGAGATCGGAAGAGCACACGTCTGAAC	13650	3287	4.15272
CAACTCGAATCGAGAGGGACACGGCGAAATAACTTCGTATAGCATACATTATACGAAGTTATTTTAAGAAGGAGATATACATATGGAGATCGGAAGAGCACACGTCTGAAC	9524	4905	1.94169
CTGTTCGAATCGAGAGGGACACGGCGAAATAACTTCGTATAGCATACATTATACGAAGTTATTTTAAGAAGGAGATATACATATGGAGATCGGAAGAGCACACGTCTGAAC	973	9515	0.10226
CTCGATGAATCGAGAGGGACACGGCGAAATAACTTCGTATAGCATACATTATACGAAGTTATTTTAAGAAGGAGATATACATATGGAGATCGGAAGAGCACACGTCTGAAC	10398	4386	2.37073
GTGCATGAATCGAGAGGGACACGGCGAAATAACTTCGTATAGCATACATTATACGAAGTTATTTTAAGAAGGAGATATACATATGGAGATCGGAAGAGCACACGTCTGAAC	1872	9339	0.20045
AGGAGTGAATCGAGAGGGACACGGCGAAATAACTTCGTATAGCATACATTATACGAAGTTATTTTAAGAAGGAGATATACATATGGAGATCGGAAGAGCACACGTCTGAAC	12475	3532	3.53199
CCTAGTGAATCGAGAGGGACACGGCGAAATAACTTCGTATAGCATACATTATACGAAGTTATTTTAAGAAGGAGATATACATATGGAGATCGGAAGAGCACACGTCTGAAC	7779	4795	1.62231
GTTGGTGAATCGAGAGGGACACGGCGAAATAACTTCGTATAGCATACATTATACGAAGTTATTTTAAGAAGGAGATATACATATGGAGATCGGAAGAGCACACGTCTGAAC	12839	3919	3.27609
TCGGAACAATCGAGAGGGACACGGCGAAATAACTTCGTATAGCATACATTATACGAAGTTATTTTAAGAAGGAGATATACATATGGAGATCGGAAGAGCACACGTCTGAAC	15241	3560	4.28118
GTCGAACAATCGAGAGGGACACGGCGAAATAACTTCGTATAGCATACATTATACGAAGTTATTTTAAGAAGGAGATATACATATGGAGATCGGAAGAGCACACGTCTGAAC	11686	1257	9.29674
CTGCAACAATCGAGAGGGACACGGCGAAATAACTTCGTATAGCATACATTATACGAAGTTATTTTAAGAAGGAGATATACATATGGAGATCGGAAGAGCACACGTCTGAAC	8942	3471	2.5762
TGCCAACAATCGAGAGGGACACGGCGAAATAACTTCGTATAGCATACATTATACGAAGTTATTTTAAGAAGGAGATATACATATGGAGATCGGAAGAGCACACGTCTGAAC	12456	2787	4.46932
ACGAGACAATCGAGAGGGACACGGCGAAATAACTTCGTATAGCATACATTATACGAAGTTATTTTAAGAAGGAGATATACATATGGAGATCGGAAGAGCACACGTCTGAAC	2101	8900	0.236067
CGTAGACAATCGAGAGGGACACGGCGAAATAACTTCGTATAGCATACATTATACGAAGTTATTTTAAGAAGGAGATATACATATGGAGATCGGAAGAGCACACGTCTGAAC	10244	3077	3.32922
GAAGGACAATCGAGAGGGACACGGCGAAATAACTTCGTATAGCATACATTATACGAAGTTATTTTAAGAAGGAGATATACATATGGAGATCGGAAGAGCACACGTCTGAAC	1676	9252	0.18115
AGACGACAATCGAGAGGGACACGGCGAAATAACTTCGTATAGCATACATTATACGAAGTTATTTTAAGAAGGAGATATACATATGGAGATCGGAAGAGCACACGTCTGAAC	12991	3305	3.93071
TCTCGACAATCGAGAGGGACACGGCGAAATAACTTCGTATAGCATACATTATACGAAGTTATTTTAAGAAGGAGATATACATATGGAGATCGGAAGAGCACACGTCTGAAC	14641	4240	3.45307
CCATGACAATCGAGAGGGACACGGCGAAATAACTTCGTATAGCATACATTATACGAAGTTATTTTAAGAAGGAGATATACATATGGAGATCGGAAGAGCACACGTCTGAAC	6868	3127	2.19635
AGCACACAATCGAGAGGGACACGGCGAAATAACTTCGTATAGCATACATTATACGAAGTTATTTTAAGAAGGAGATATACATATGGAGATCGGAAGAGCACACGTCTGAAC	13571	3242	4.186
GCTACACAATCGAGAGGGACACGGCGAAATAACTTCGTATAGCATACATTATACGAAGTTATTTTAAGAAGGAGATATACATATGGAGATCGGAAGAGCACACGTCTGAAC	12292	2707	4.54082
ACAGCACAATCGAGAGGGACACGGCGAAATAACTTCGTATAGCATACATTATACGAAGTTATTTTAAGAAGGAGATATACATATGGAGATCGGAAGAGCACACGTCTGAAC	10885	3860	2.81995
TACGCACAATCGAGAGGGACACGGCGAAATAACTTCGTATAGCATACATTATACGAAGTTATTTTAAGAAGGAGATATACATATGGAGATCGGAAGAGCACACGTCTGAAC	12155	2550	4.76667
CAACCACAATCGAGAGGGACACGGCGAAATAACTTCGTATAGCATACATTATACGAAGTTATTTTAAGAAGGAGATATACATATGGAGATCGGAAGAGCACACGTCTGAAC	7184	4318	1.66373
GGATCACAATCGAGAGGGACACGGCGAAATAACTTCGTATAGCATACATTATACGAAGTTATTTTAAGAAGGAGATATACATATGGAGATCGGAAGAGCACACGTCTGAAC	10133	2836	3.57299

## Sheet: BacCam_Mix
barcoded_oligo	light counts	no light counts	Ratio
CGATCGAAATCGAGAGGGACACGGCGAAATAACTTCGTATAGCATACATTATACGAAGTTATTTTAAGAAGGAGATATACATATGGAGATCGGAAGAGCACACGTCTGAAC	21742	8174	2.6599
CTGGTGAAATCGAGAGGGACACGGCGAAATAACTTCGTATAGCATACATTATACGAAGTTATTTTAAGAAGGAGATATACATATGGAGATCGGAAGAGCACACGTCTGAAC	21126	5279	4.00189
GTCCTGAAATCGAGAGGGACACGGCGAAATAACTTCGTATAGCATACATTATACGAAGTTATTTTAAGAAGGAGATATACATATGGAGATCGGAAGAGCACACGTCTGAAC	23547	5740	4.10226				6.49751	6.76929	2.4671	9.30255	9.30467	3.18423	2.6222	5.63145	2.22295	3.98043	7.10408	5.83447
GTGGACAAATCGAGAGGGACACGGCGAAATAACTTCGTATAGCATACATTATACGAAGTTATTTTAAGAAGGAGATATACATATGGAGATCGGAAGAGCACACGTCTGAAC	9814	11556	0.849256				4.61157	1.63117	1.53849	4.31276	8.72118	2.01421	1.2153	5.19467	4.77193	1.10584	1.4979	1.77781
TGCGACAAATCGAGAGGGACACGGCGAAATAACTTCGTATAGCATACATTATACGAAGTTATTTTAAGAAGGAGATATACATATGGAGATCGGAAGAGCACACGTCTGAAC	29007	4657	6.22869				3.77962	3.31911	4.51303	8.80014	2.95859	5.57978	4.30092	4.07765	4.17923	1.58958	1.86807	1.15271
CCTGACAAATCGAGAGGGACACGGCGAAATAACTTCGTATAGCATACATTATACGAAGTTATTTTAAGAAGGAGATATACATATGGAGATCGGAAGAGCACACGTCTGAAC	14797	6007	2.46329				3.33399	0.80873	0.534461	7.18731	8.07451	1.77935	1.93173	3.57317	3.91568	4.08372	11.3447	10.0565
TCGCACAAATCGAGAGGGACACGGCGAAATAACTTCGTATAGCATACATTATACGAAGTTATTTTAAGAAGGAGATATACATATGGAGATCGGAAGAGCACACGTCTGAAC	23790	6288	3.7834				3.7834	1.71234	2.72779	21.2047	7.73291	2.3682	9.50255	6.15399	1.26583	1.35594	0.669333	7.51991
CTCCACAAATCGAGAGGGACACGGCGAAATAACTTCGTATAGCATACATTATACGAAGTTATTTTAAGAAGGAGATATACATATGGAGATCGGAAGAGCACACGTCTGAAC	14334	8371	1.71234				6.22869	2.46329	2.02514	5.65897	5.14937	0.833819	1.97812	8.03068	4.53872	1.05988	6.22755	6.56885
GGTCACAAATCGAGAGGGACACGGCGAAATAACTTCGTATAGCATACATTATACGAAGTTATTTTAAGAAGGAGATATACATATGGAGATCGGAAGAGCACACGTCTGAAC	22031	6608	3.33399				4.10226	0.849256	1.09566	0.616095	6.72501	1.8802	7.22712	7.6386	1.17414	5.88948	1.81608	4.41073
CGAAGCAAATCGAGAGGGACACGGCGAAATAACTTCGTATAGCATACATTATACGAAGTTATTTTAAGAAGGAGATATACATATGGAGATCGGAAGAGCACACGTCTGAAC	11302	13975	0.80873				2.6599	4.00189	4.33394	5.20961	9.43612	1.83795	9.34282	8.44678	1.77919	3.36876	1.70677	5.22112
GAGAGCAAATCGAGAGGGACACGGCGAAATAACTTCGTATAGCATACATTATACGAAGTTATTTTAAGAAGGAGATATACATATGGAGATCGGAAGAGCACACGTCTGAAC	21249	5622	3.77962
ACCAGCAAATCGAGAGGGACACGGCGAAATAACTTCGTATAGCATACATTATACGAAGTTATTTTAAGAAGGAGATATACATATGGAGATCGGAAGAGCACACGTCTGAAC	21073	6349	3.31911
AGTGGCAAATCGAGAGGGACACGGCGAAATAACTTCGTATAGCATACATTATACGAAGTTATTTTAAGAAGGAGATATACATATGGAGATCGGAAGAGCACACGTCTGAAC	26392	5723	4.61157
GTACGCAAATCGAGAGGGACACGGCGAAATAACTTCGTATAGCATACATTATACGAAGTTATTTTAAGAAGGAGATATACATATGGAGATCGGAAGAGCACACGTCTGAAC	17354	10639	1.63117
TACCGCAAATCGAGAGGGACACGGCGAAATAACTTCGTATAGCATACATTATACGAAGTTATTTTAAGAAGGAGATATACATATGGAGATCGGAAGAGCACACGTCTGAAC	32559	5011	6.49751
TGGTGCAAATCGAGAGGGACACGGCGAAATAACTTCGTATAGCATACATTATACGAAGTTATTTTAAGAAGGAGATATACATATGGAGATCGGAAGAGCACACGTCTGAAC	35268	5210	6.76929
CCAGGTAAATCGAGAGGGACACGGCGAAATAACTTCGTATAGCATACATTATACGAAGTTATTTTAAGAAGGAGATATACATATGGAGATCGGAAGAGCACACGTCTGAAC	16625	3836	4.33394
GACGGTAAATCGAGAGGGACACGGCGAAATAACTTCGTATAGCATACATTATACGAAGTTATTTTAAGAAGGAGATATACATATGGAGATCGGAAGAGCACACGTCTGAAC	29601	5682	5.20961
GCTCGTAAATCGAGAGGGACACGGCGAAATAACTTCGTATAGCATACATTATACGAAGTTATTTTAAGAAGGAGATATACATATGGAGATCGGAAGAGCACACGTCTGAAC	15897	14509	1.09566
CGCTGTAAATCGAGAGGGACACGGCGAAATAACTTCGTATAGCATACATTATACGAAGTTATTTTAAGAAGGAGATATACATATGGAGATCGGAAGAGCACACGTCTGAAC	8743	14191	0.616095
CGTGCTAAATCGAGAGGGACACGGCGAAATAACTTCGTATAGCATACATTATACGAAGTTATTTTAAGAAGGAGATATACATATGGAGATCGGAAGAGCACACGTCTGAAC	17319	8552	2.02514
GGACCTAAATCGAGAGGGACACGGCGAAATAACTTCGTATAGCATACATTATACGAAGTTATTTTAAGAAGGAGATATACATATGGAGATCGGAAGAGCACACGTCTGAAC	34797	6149	5.65897
CAGCCTAAATCGAGAGGGACACGGCGAAATAACTTCGTATAGCATACATTATACGAAGTTATTTTAAGAAGGAGATATACATATGGAGATCGGAAGAGCACACGTCTGAAC	20052	7351	2.72779
GCGTCTAAATCGAGAGGGACACGGCGAAATAACTTCGTATAGCATACATTATACGAAGTTATTTTAAGAAGGAGATATACATATGGAGATCGGAAGAGCACACGTCTGAAC	50764	2394	21.2047
CGAGAAGAATCGAGAGGGACACGGCGAAATAACTTCGTATAGCATACATTATACGAAGTTATTTTAAGAAGGAGATATACATATGGAGATCGGAAGAGCACACGTCTGAAC	8212	15365	0.534461
GAGGAAGAATCGAGAGGGACACGGCGAAATAACTTCGTATAGCATACATTATACGAAGTTATTTTAAGAAGGAGATATACATATGGAGATCGGAAGAGCACACGTCTGAAC	45316	6305	7.18731
ACCGAAGAATCGAGAGGGACACGGCGAAATAACTTCGTATAGCATACATTATACGAAGTTATTTTAAGAAGGAGATATACATATGGAGATCGGAAGAGCACACGTCTGAAC	32900	7290	4.51303
GCACAAGAATCGAGAGGGACACGGCGAAATAACTTCGTATAGCATACATTATACGAAGTTATTTTAAGAAGGAGATATACATATGGAGATCGGAAGAGCACACGTCTGAAC	38615	4388	8.80014
AGGCAAGAATCGAGAGGGACACGGCGAAATAACTTCGTATAGCATACATTATACGAAGTTATTTTAAGAAGGAGATATACATATGGAGATCGGAAGAGCACACGTCTGAAC	15908	10340	1.53849
CACCAAGAATCGAGAGGGACACGGCGAAATAACTTCGTATAGCATACATTATACGAAGTTATTTTAAGAAGGAGATATACATATGGAGATCGGAAGAGCACACGTCTGAAC	27455	6366	4.31276
CCGTAAGAATCGAGAGGGACACGGCGAAATAACTTCGTATAGCATACATTATACGAAGTTATTTTAAGAAGGAGATATACATATGGAGATCGGAAGAGCACACGTCTGAAC	14361	5821	2.4671
GGCTAAGAATCGAGAGGGACACGGCGAAATAACTTCGTATAGCATACATTATACGAAGTTATTTTAAGAAGGAGATATACATATGGAGATCGGAAGAGCACACGTCTGAAC	47350	5090	9.30255
TGGACAGAATCGAGAGGGACACGGCGAAATAACTTCGTATAGCATACATTATACGAAGTTATTTTAAGAAGGAGATATACATATGGAGATCGGAAGAGCACACGTCTGAAC	40547	4297	9.43612
GACACAGAATCGAGAGGGACACGGCGAAATAACTTCGTATAGCATACATTATACGAAGTTATTTTAAGAAGGAGATATACATATGGAGATCGGAAGAGCACACGTCTGAAC	20846	11342	1.83795
GTAGCAGAATCGAGAGGGACACGGCGAAATAACTTCGTATAGCATACATTATACGAAGTTATTTTAAGAAGGAGATATACATATGGAGATCGGAAGAGCACACGTCTGAAC	37270	5542	6.72501
CATGCAGAATCGAGAGGGACACGGCGAAATAACTTCGTATAGCATACATTATACGAAGTTATTTTAAGAAGGAGATATACATATGGAGATCGGAAGAGCACACGTCTGAAC	15224	8097	1.8802
ACTCCAGAATCGAGAGGGACACGGCGAAATAACTTCGTATAGCATACATTATACGAAGTTATTTTAAGAAGGAGATATACATATGGAGATCGGAAGAGCACACGTCTGAAC	34887	6775	5.14937
CTCTCAGAATCGAGAGGGACACGGCGAAATAACTTCGTATAGCATACATTATACGAAGTTATTTTAAGAAGGAGATATACATATGGAGATCGGAAGAGCACACGTCTGAAC	10025	12023	0.833819
GCGATAGAATCGAGAGGGACACGGCGAAATAACTTCGTATAGCATACATTATACGAAGTTATTTTAAGAAGGAGATATACATATGGAGATCGGAAGAGCACACGTCTGAAC	46150	5968	7.73291
CGCATAGAATCGAGAGGGACACGGCGAAATAACTTCGTATAGCATACATTATACGAAGTTATTTTAAGAAGGAGATATACATATGGAGATCGGAAGAGCACACGTCTGAAC	18749	7917	2.3682
TTGGAGGAATCGAGAGGGACACGGCGAAATAACTTCGTATAGCATACATTATACGAAGTTATTTTAAGAAGGAGATATACATATGGAGATCGGAAGAGCACACGTCTGAAC	44975	5570	8.07451
AGTGAGGAATCGAGAGGGACACGGCGAAATAACTTCGTATAGCATACATTATACGAAGTTATTTTAAGAAGGAGATATACATATGGAGATCGGAAGAGCACACGTCTGAAC	18233	10247	1.77935
TCTCAGGAATCGAGAGGGACACGGCGAAATAACTTCGTATAGCATACATTATACGAAGTTATTTTAAGAAGGAGATATACATATGGAGATCGGAAGAGCACACGTCTGAAC	27222	9201	2.95859
AGAACGGAATCGAGAGGGACACGGCGAAATAACTTCGTATAGCATACATTATACGAAGTTATTTTAAGAAGGAGATATACATATGGAGATCGGAAGAGCACACGTCTGAAC	33501	6004	5.57978
TAACCGGAATCGAGAGGGACACGGCGAAATAACTTCGTATAGCATACATTATACGAAGTTATTTTAAGAAGGAGATATACATATGGAGATCGGAAGAGCACACGTCTGAAC	38129	4372	8.72118
AAGTCGGAATCGAGAGGGACACGGCGAAATAACTTCGTATAGCATACATTATACGAAGTTATTTTAAGAAGGAGATATACATATGGAGATCGGAAGAGCACACGTCTGAAC	22541	11191	2.01421
TGTTCGGAATCGAGAGGGACACGGCGAAATAACTTCGTATAGCATACATTATACGAAGTTATTTTAAGAAGGAGATATACATATGGAGATCGGAAGAGCACACGTCTGAAC	51399	5524	9.30467
ACCATGGAATCGAGAGGGACACGGCGAAATAACTTCGTATAGCATACATTATACGAAGTTATTTTAAGAAGGAGATATACATATGGAGATCGGAAGAGCACACGTCTGAAC	21277	6682	3.18423
TTGAGCGAATCGAGAGGGACACGGCGAAATAACTTCGTATAGCATACATTATACGAAGTTATTTTAAGAAGGAGATATACATATGGAGATCGGAAGAGCACACGTCTGAAC	43659	4673	9.34282
TAAGGCGAATCGAGAGGGACACGGCGAAATAACTTCGTATAGCATACATTATACGAAGTTATTTTAAGAAGGAGATATACATATGGAGATCGGAAGAGCACACGTCTGAAC	38095	4510	8.44678
ATTCGCGAATCGAGAGGGACACGGCGAAATAACTTCGTATAGCATACATTATACGAAGTTATTTTAAGAAGGAGATATACATATGGAGATCGGAAGAGCACACGTCTGAAC	46044	6371	7.22712
AGATGCGAATCGAGAGGGACACGGCGAAATAACTTCGTATAGCATACATTATACGAAGTTATTTTAAGAAGGAGATATACATATGGAGATCGGAAGAGCACACGTCTGAAC	43097	5642	7.6386
CATTGCGAATCGAGAGGGACACGGCGAAATAACTTCGTATAGCATACATTATACGAAGTTATTTTAAGAAGGAGATATACATATGGAGATCGGAAGAGCACACGTCTGAAC	18802	9505	1.97812
TCTACCGAATCGAGAGGGACACGGCGAAATAACTTCGTATAGCATACATTATACGAAGTTATTTTAAGAAGGAGATATACATATGGAGATCGGAAGAGCACACGTCTGAAC	43719	5444	8.03068
GAATCCGAATCGAGAGGGACACGGCGAAATAACTTCGTATAGCATACATTATACGAAGTTATTTTAAGAAGGAGATATACATATGGAGATCGGAAGAGCACACGTCTGAAC	52169	5490	9.50255
ACAGTCGAATCGAGAGGGACACGGCGAAATAACTTCGTATAGCATACATTATACGAAGTTATTTTAAGAAGGAGATATACATATGGAGATCGGAAGAGCACACGTCTGAAC	38444	6247	6.15399
TTCGTCGAATCGAGAGGGACACGGCGAAATAACTTCGTATAGCATACATTATACGAAGTTATTTTAAGAAGGAGATATACATATGGAGATCGGAAGAGCACACGTCTGAAC	23258	12040	1.93173
CAACTCGAATCGAGAGGGACACGGCGAAATAACTTCGTATAGCATACATTATACGAAGTTATTTTAAGAAGGAGATATACATATGGAGATCGGAAGAGCACACGTCTGAAC	31301	8760	3.57317
CTGTTCGAATCGAGAGGGACACGGCGAAATAACTTCGTATAGCATACATTATACGAAGTTATTTTAAGAAGGAGATATACATATGGAGATCGGAAGAGCACACGTCTGAAC	26627	6191	4.30092
CTCGATGAATCGAGAGGGACACGGCGAAATAACTTCGTATAGCATACATTATACGAAGTTATTTTAAGAAGGAGATATACATATGGAGATCGGAAGAGCACACGTCTGAAC	31928	7830	4.07765
GTGCATGAATCGAGAGGGACACGGCGAAATAACTTCGTATAGCATACATTATACGAAGTTATTTTAAGAAGGAGATATACATATGGAGATCGGAAGAGCACACGTCTGAAC	15997	13163	1.2153
AGGAGTGAATCGAGAGGGACACGGCGAAATAACTTCGTATAGCATACATTATACGAAGTTATTTTAAGAAGGAGATATACATATGGAGATCGGAAGAGCACACGTCTGAAC	35890	6909	5.19467
CCTAGTGAATCGAGAGGGACACGGCGAAATAACTTCGTATAGCATACATTATACGAAGTTATTTTAAGAAGGAGATATACATATGGAGATCGGAAGAGCACACGTCTGAAC	16179	6170	2.6222
GTTGGTGAATCGAGAGGGACACGGCGAAATAACTTCGTATAGCATACATTATACGAAGTTATTTTAAGAAGGAGATATACATATGGAGATCGGAAGAGCACACGTCTGAAC	40614	7212	5.63145
TCGGAACAATCGAGAGGGACACGGCGAAATAACTTCGTATAGCATACATTATACGAAGTTATTTTAAGAAGGAGATATACATATGGAGATCGGAAGAGCACACGTCTGAAC	27122	15244	1.77919
GTCGAACAATCGAGAGGGACACGGCGAAATAACTTCGTATAGCATACATTATACGAAGTTATTTTAAGAAGGAGATATACATATGGAGATCGGAAGAGCACACGTCTGAAC	17814	5288	3.36876
CTGCAACAATCGAGAGGGACACGGCGAAATAACTTCGTATAGCATACATTATACGAAGTTATTTTAAGAAGGAGATATACATATGGAGATCGGAAGAGCACACGTCTGAAC	13660	11634	1.17414
TGCCAACAATCGAGAGGGACACGGCGAAATAACTTCGTATAGCATACATTATACGAAGTTATTTTAAGAAGGAGATATACATATGGAGATCGGAAGAGCACACGTCTGAAC	28776	4886	5.88948
ACGAGACAATCGAGAGGGACACGGCGAAATAACTTCGTATAGCATACATTATACGAAGTTATTTTAAGAAGGAGATATACATATGGAGATCGGAAGAGCACACGTCTGAAC	28898	6367	4.53872
CGTAGACAATCGAGAGGGACACGGCGAAATAACTTCGTATAGCATACATTATACGAAGTTATTTTAAGAAGGAGATATACATATGGAGATCGGAAGAGCACACGTCTGAAC	12355	11657	1.05988
GAAGGACAATCGAGAGGGACACGGCGAAATAACTTCGTATAGCATACATTATACGAAGTTATTTTAAGAAGGAGATATACATATGGAGATCGGAAGAGCACACGTCTGAAC	16209	12805	1.26583
AGACGACAATCGAGAGGGACACGGCGAAATAACTTCGTATAGCATACATTATACGAAGTTATTTTAAGAAGGAGATATACATATGGAGATCGGAAGAGCACACGTCTGAAC	16834	12415	1.35594
TCTCGACAATCGAGAGGGACACGGCGAAATAACTTCGTATAGCATACATTATACGAAGTTATTTTAAGAAGGAGATATACATATGGAGATCGGAAGAGCACACGTCTGAAC	37289	9523	3.91568
CCATGACAATCGAGAGGGACACGGCGAAATAACTTCGTATAGCATACATTATACGAAGTTATTTTAAGAAGGAGATATACATATGGAGATCGGAAGAGCACACGTCTGAAC	19561	4790	4.08372
AGCACACAATCGAGAGGGACACGGCGAAATAACTTCGTATAGCATACATTATACGAAGTTATTTTAAGAAGGAGATATACATATGGAGATCGGAAGAGCACACGTCTGAAC	29171	6980	4.17923
GCTACACAATCGAGAGGGACACGGCGAAATAACTTCGTATAGCATACATTATACGAAGTTATTTTAAGAAGGAGATATACATATGGAGATCGGAAGAGCACACGTCTGAAC	18703	11766	1.58958
ACAGCACAATCGAGAGGGACACGGCGAAATAACTTCGTATAGCATACATTATACGAAGTTATTTTAAGAAGGAGATATACATATGGAGATCGGAAGAGCACACGTCTGAAC	4352	912	4.77193
TACGCACAATCGAGAGGGACACGGCGAAATAACTTCGTATAGCATACATTATACGAAGTTATTTTAAGAAGGAGATATACATATGGAGATCGGAAGAGCACACGTCTGAAC	13133	11876	1.10584
CAACCACAATCGAGAGGGACACGGCGAAATAACTTCGTATAGCATACATTATACGAAGTTATTTTAAGAAGGAGATATACATATGGAGATCGGAAGAGCACACGTCTGAAC	21796	9805	2.22295
GGATCACAATCGAGAGGGACACGGCGAAATAACTTCGTATAGCATACATTATACGAAGTTATTTTAAGAAGGAGATATACATATGGAGATCGGAAGAGCACACGTCTGAAC	18708	4700	3.98043
GTAAGGCAATCGAGAGGGACACGGCGAAATAACTTCGTATAGCATACATTATACGAAGTTATTTTAAGAAGGAGATATACATATGGAGATCGGAAGAGCACACGTCTGAAC	18585	10889	1.70677
AACAGGCAATCGAGAGGGACACGGCGAAATAACTTCGTATAGCATACATTATACGAAGTTATTTTAAGAAGGAGATATACATATGGAGATCGGAAGAGCACACGTCTGAAC	26753	5124	5.22112
TTGTGGCAATCGAGAGGGACACGGCGAAATAACTTCGTATAGCATACATTATACGAAGTTATTTTAAGAAGGAGATATACATATGGAGATCGGAAGAGCACACGTCTGAAC	12965	7139	1.81608
GATTGGCAATCGAGAGGGACACGGCGAAATAACTTCGTATAGCATACATTATACGAAGTTATTTTAAGAAGGAGATATACATATGGAGATCGGAAGAGCACACGTCTGAAC	20382	4621	4.41073
TAGACGCAATCGAGAGGGACACGGCGAAATAACTTCGTATAGCATACATTATACGAAGTTATTTTAAGAAGGAGATATACATATGGAGATCGGAAGAGCACACGTCTGAAC	35086	5634	6.22755
ATACCGCAATCGAGAGGGACACGGCGAAATAACTTCGTATAGCATACATTATACGAAGTTATTTTAAGAAGGAGATATACATATGGAGATCGGAAGAGCACACGTCTGAAC	28384	4321	6.56885
CGAATGCAATCGAGAGGGACACGGCGAAATAACTTCGTATAGCATACATTATACGAAGTTATTTTAAGAAGGAGATATACATATGGAGATCGGAAGAGCACACGTCTGAAC	9791	14628	0.669333
AAGGTGCAATCGAGAGGGACACGGCGAAATAACTTCGTATAGCATACATTATACGAAGTTATTTTAAGAAGGAGATATACATATGGAGATCGGAAGAGCACACGTCTGAAC	34366	4570	7.51991
TCTGTGCAATCGAGAGGGACACGGCGAAATAACTTCGTATAGCATACATTATACGAAGTTATTTTAAGAAGGAGATATACATATGGAGATCGGAAGAGCACACGTCTGAAC	46241	4076	11.3447
TACCTGCAATCGAGAGGGACACGGCGAAATAACTTCGTATAGCATACATTATACGAAGTTATTTTAAGAAGGAGATATACATATGGAGATCGGAAGAGCACACGTCTGAAC	43605	4336	10.0565
AGTCTGCAATCGAGAGGGACACGGCGAAATAACTTCGTATAGCATACATTATACGAAGTTATTTTAAGAAGGAGATATACATATGGAGATCGGAAGAGCACACGTCTGAAC	19228	10293	1.86807
TGGAACCAATCGAGAGGGACACGGCGAAATAACTTCGTATAGCATACATTATACGAAGTTATTTTAAGAAGGAGATATACATATGGAGATCGGAAGAGCACACGTCTGAAC	12183	10569	1.15271
AGAGACCAATCGAGAGGGACACGGCGAAATAACTTCGTATAGCATACATTATACGAAGTTATTTTAAGAAGGAGATATACATATGGAGATCGGAAGAGCACACGTCTGAAC	15689	10474	1.4979
GATGACCAATCGAGAGGGACACGGCGAAATAACTTCGTATAGCATACATTATACGAAGTTATTTTAAGAAGGAGATATACATATGGAGATCGGAAGAGCACACGTCTGAAC	13730	7723	1.77781
AAGCACCAATCGAGAGGGACACGGCGAAATAACTTCGTATAGCATACATTATACGAAGTTATTTTAAGAAGGAGATATACATATGGAGATCGGAAGAGCACACGTCTGAAC	58971	8301	7.10408
TCAAGCCAATCGAGAGGGACACGGCGAAATAACTTCGTATAGCATACATTATACGAAGTTATTTTAAGAAGGAGATATACATATGGAGATCGGAAGAGCACACGTCTGAAC	23157	3969	5.83447

## Sheet: HW_Mix
barcoded_oligo	counts	counts	Ratio
CGATCGAAATCGAGAGGGACACGGCGAAATAACTTCGTATAGCATACATTATACGAAGTTATTTTAAGAAGGAGATATACATATGGAGATCGGAAGAGCACACGTCTGAAC	15102	17233	0.876342
CTGGTGAAATCGAGAGGGACACGGCGAAATAACTTCGTATAGCATACATTATACGAAGTTATTTTAAGAAGGAGATATACATATGGAGATCGGAAGAGCACACGTCTGAAC	34664	6429	5.39182
GTCCTGAAATCGAGAGGGACACGGCGAAATAACTTCGTATAGCATACATTATACGAAGTTATTTTAAGAAGGAGATATACATATGGAGATCGGAAGAGCACACGTCTGAAC	16913	12233	1.38257				1.5136	1.81078	1.17095	1.01695	1.53362	0.695552	0.786735	1.56603	0.667151	0.29108	1.24748	1.12268
GTGGACAAATCGAGAGGGACACGGCGAAATAACTTCGTATAGCATACATTATACGAAGTTATTTTAAGAAGGAGATATACATATGGAGATCGGAAGAGCACACGTCTGAAC	13621	14627	0.931223				7.47699	5.63432	8.096	3.14455	4.79716	1.7571	6.73274	3.91743	4.82199	5.61242	4.04237	1.43708
TGCGACAAATCGAGAGGGACACGGCGAAATAACTTCGTATAGCATACATTATACGAAGTTATTTTAAGAAGGAGATATACATATGGAGATCGGAAGAGCACACGTCTGAAC	31678	13007	2.43546				1.27601	2.5593	3.39496	3.58549	3.03362	4.36807	4.14105	4.60346	8.63806	2.3877	3.71191	3.19541
CCTGACAAATCGAGAGGGACACGGCGAAATAACTTCGTATAGCATACATTATACGAAGTTATTTTAAGAAGGAGATATACATATGGAGATCGGAAGAGCACACGTCTGAAC	23741	6999	3.39206				1.11127	0.784914	0.547541	1.84791	1.27751	1.08636	6.09749	0.701418	8.68648	2.12253	2.0687	1.92453
TCGCACAAATCGAGAGGGACACGGCGAAATAACTTCGTATAGCATACATTATACGAAGTTATTTTAAGAAGGAGATATACATATGGAGATCGGAAGAGCACACGTCTGAAC	50259	6254	8.0363				8.0363	0.647437	3.30835	11.1313	8.4184	0.597969	2.12706	3.37952	7.41138	3.69291	0.744746	2.07576
CTCCACAAATCGAGAGGGACACGGCGAAATAACTTCGTATAGCATACATTATACGAAGTTATTTTAAGAAGGAGATATACATATGGAGATCGGAAGAGCACACGTCTGAAC	11167	17248	0.647437				2.43546	3.39206	2.96739	3.70353	5.36355	0.746489	2.07616	5.93344	0.939994	2.22597	10.9659	1.3125
GGTCACAAATCGAGAGGGACACGGCGAAATAACTTCGTATAGCATACATTATACGAAGTTATTTTAAGAAGGAGATATACATATGGAGATCGGAAGAGCACACGTCTGAAC	24259	21830	1.11127				1.38257	0.931223	1.07227	1.27313	5.35155	0.48379	7.86007	3.61618	5.1736	1.2358	2.07775	1.17488
CGAAGCAAATCGAGAGGGACACGGCGAAATAACTTCGTATAGCATACATTATACGAAGTTATTTTAAGAAGGAGATATACATATGGAGATCGGAAGAGCACACGTCTGAAC	13736	17500	0.784914				0.876342	5.39182	0.933021	5.41685	6.29273	1.59962	11.0021	9.31886	7.95779	2.36474	1.46378	5.33392
GAGAGCAAATCGAGAGGGACACGGCGAAATAACTTCGTATAGCATACATTATACGAAGTTATTTTAAGAAGGAGATATACATATGGAGATCGGAAGAGCACACGTCTGAAC	16911	13253	1.27601
ACCAGCAAATCGAGAGGGACACGGCGAAATAACTTCGTATAGCATACATTATACGAAGTTATTTTAAGAAGGAGATATACATATGGAGATCGGAAGAGCACACGTCTGAAC	28206	11021	2.5593
AGTGGCAAATCGAGAGGGACACGGCGAAATAACTTCGTATAGCATACATTATACGAAGTTATTTTAAGAAGGAGATATACATATGGAGATCGGAAGAGCACACGTCTGAAC	43389	5803	7.47699
GTACGCAAATCGAGAGGGACACGGCGAAATAACTTCGTATAGCATACATTATACGAAGTTATTTTAAGAAGGAGATATACATATGGAGATCGGAAGAGCACACGTCTGAAC	44590	7914	5.63432
TACCGCAAATCGAGAGGGACACGGCGAAATAACTTCGTATAGCATACATTATACGAAGTTATTTTAAGAAGGAGATATACATATGGAGATCGGAAGAGCACACGTCTGAAC	20040	13240	1.5136
TGGTGCAAATCGAGAGGGACACGGCGAAATAACTTCGTATAGCATACATTATACGAAGTTATTTTAAGAAGGAGATATACATATGGAGATCGGAAGAGCACACGTCTGAAC	27053	14940	1.81078
CCAGGTAAATCGAGAGGGACACGGCGAAATAACTTCGTATAGCATACATTATACGAAGTTATTTTAAGAAGGAGATATACATATGGAGATCGGAAGAGCACACGTCTGAAC	17552	18812	0.933021
GACGGTAAATCGAGAGGGACACGGCGAAATAACTTCGTATAGCATACATTATACGAAGTTATTTTAAGAAGGAGATATACATATGGAGATCGGAAGAGCACACGTCTGAAC	51433	9495	5.41685
GCTCGTAAATCGAGAGGGACACGGCGAAATAACTTCGTATAGCATACATTATACGAAGTTATTTTAAGAAGGAGATATACATATGGAGATCGGAAGAGCACACGTCTGAAC	19363	18058	1.07227
CGCTGTAAATCGAGAGGGACACGGCGAAATAACTTCGTATAGCATACATTATACGAAGTTATTTTAAGAAGGAGATATACATATGGAGATCGGAAGAGCACACGTCTGAAC	18398	14451	1.27313
CGTGCTAAATCGAGAGGGACACGGCGAAATAACTTCGTATAGCATACATTATACGAAGTTATTTTAAGAAGGAGATATACATATGGAGATCGGAAGAGCACACGTCTGAAC	29843	10057	2.96739
GGACCTAAATCGAGAGGGACACGGCGAAATAACTTCGTATAGCATACATTATACGAAGTTATTTTAAGAAGGAGATATACATATGGAGATCGGAAGAGCACACGTCTGAAC	41998	11340	3.70353
CAGCCTAAATCGAGAGGGACACGGCGAAATAACTTCGTATAGCATACATTATACGAAGTTATTTTAAGAAGGAGATATACATATGGAGATCGGAAGAGCACACGTCTGAAC	34119	10313	3.30835
GCGTCTAAATCGAGAGGGACACGGCGAAATAACTTCGTATAGCATACATTATACGAAGTTATTTTAAGAAGGAGATATACATATGGAGATCGGAAGAGCACACGTCTGAAC	66487	5973	11.1313
CGAGAAGAATCGAGAGGGACACGGCGAAATAACTTCGTATAGCATACATTATACGAAGTTATTTTAAGAAGGAGATATACATATGGAGATCGGAAGAGCACACGTCTGAAC	10164	18563	0.547541
GAGGAAGAATCGAGAGGGACACGGCGAAATAACTTCGTATAGCATACATTATACGAAGTTATTTTAAGAAGGAGATATACATATGGAGATCGGAAGAGCACACGTCTGAAC	30071	16273	1.84791
ACCGAAGAATCGAGAGGGACACGGCGAAATAACTTCGTATAGCATACATTATACGAAGTTATTTTAAGAAGGAGATATACATATGGAGATCGGAAGAGCACACGTCTGAAC	37185	10953	3.39496
GCACAAGAATCGAGAGGGACACGGCGAAATAACTTCGTATAGCATACATTATACGAAGTTATTTTAAGAAGGAGATATACATATGGAGATCGGAAGAGCACACGTCTGAAC	42592	11879	3.58549
AGGCAAGAATCGAGAGGGACACGGCGAAATAACTTCGTATAGCATACATTATACGAAGTTATTTTAAGAAGGAGATATACATATGGAGATCGGAAGAGCACACGTCTGAAC	54397	6719	8.096
CACCAAGAATCGAGAGGGACACGGCGAAATAACTTCGTATAGCATACATTATACGAAGTTATTTTAAGAAGGAGATATACATATGGAGATCGGAAGAGCACACGTCTGAAC	28628	9104	3.14455
CCGTAAGAATCGAGAGGGACACGGCGAAATAACTTCGTATAGCATACATTATACGAAGTTATTTTAAGAAGGAGATATACATATGGAGATCGGAAGAGCACACGTCTGAAC	16220	13852	1.17095
GGCTAAGAATCGAGAGGGACACGGCGAAATAACTTCGTATAGCATACATTATACGAAGTTATTTTAAGAAGGAGATATACATATGGAGATCGGAAGAGCACACGTCTGAAC	16499	16224	1.01695
TGGACAGAATCGAGAGGGACACGGCGAAATAACTTCGTATAGCATACATTATACGAAGTTATTTTAAGAAGGAGATATACATATGGAGATCGGAAGAGCACACGTCTGAAC	50581	8038	6.29273
GACACAGAATCGAGAGGGACACGGCGAAATAACTTCGTATAGCATACATTATACGAAGTTATTTTAAGAAGGAGATATACATATGGAGATCGGAAGAGCACACGTCTGAAC	40408	25261	1.59962
GTAGCAGAATCGAGAGGGACACGGCGAAATAACTTCGTATAGCATACATTATACGAAGTTATTTTAAGAAGGAGATATACATATGGAGATCGGAAGAGCACACGTCTGAAC	47677	8909	5.35155
CATGCAGAATCGAGAGGGACACGGCGAAATAACTTCGTATAGCATACATTATACGAAGTTATTTTAAGAAGGAGATATACATATGGAGATCGGAAGAGCACACGTCTGAAC	9625	19895	0.48379
ACTCCAGAATCGAGAGGGACACGGCGAAATAACTTCGTATAGCATACATTATACGAAGTTATTTTAAGAAGGAGATATACATATGGAGATCGGAAGAGCACACGTCTGAAC	49763	9278	5.36355
CTCTCAGAATCGAGAGGGACACGGCGAAATAACTTCGTATAGCATACATTATACGAAGTTATTTTAAGAAGGAGATATACATATGGAGATCGGAAGAGCACACGTCTGAAC	11905	15948	0.746489
GCGATAGAATCGAGAGGGACACGGCGAAATAACTTCGTATAGCATACATTATACGAAGTTATTTTAAGAAGGAGATATACATATGGAGATCGGAAGAGCACACGTCTGAAC	65714	7806	8.4184
CGCATAGAATCGAGAGGGACACGGCGAAATAACTTCGTATAGCATACATTATACGAAGTTATTTTAAGAAGGAGATATACATATGGAGATCGGAAGAGCACACGTCTGAAC	12543	20976	0.597969
TTGGAGGAATCGAGAGGGACACGGCGAAATAACTTCGTATAGCATACATTATACGAAGTTATTTTAAGAAGGAGATATACATATGGAGATCGGAAGAGCACACGTCTGAAC	21986	17210	1.27751
AGTGAGGAATCGAGAGGGACACGGCGAAATAACTTCGTATAGCATACATTATACGAAGTTATTTTAAGAAGGAGATATACATATGGAGATCGGAAGAGCACACGTCTGAAC	19549	17995	1.08636
TCTCAGGAATCGAGAGGGACACGGCGAAATAACTTCGTATAGCATACATTATACGAAGTTATTTTAAGAAGGAGATATACATATGGAGATCGGAAGAGCACACGTCTGAAC	35730	11778	3.03362
AGAACGGAATCGAGAGGGACACGGCGAAATAACTTCGTATAGCATACATTATACGAAGTTATTTTAAGAAGGAGATATACATATGGAGATCGGAAGAGCACACGTCTGAAC	45725	10468	4.36807
TAACCGGAATCGAGAGGGACACGGCGAAATAACTTCGTATAGCATACATTATACGAAGTTATTTTAAGAAGGAGATATACATATGGAGATCGGAAGAGCACACGTCTGAAC	41270	8603	4.79716
AAGTCGGAATCGAGAGGGACACGGCGAAATAACTTCGTATAGCATACATTATACGAAGTTATTTTAAGAAGGAGATATACATATGGAGATCGGAAGAGCACACGTCTGAAC	29196	16616	1.7571
TGTTCGGAATCGAGAGGGACACGGCGAAATAACTTCGTATAGCATACATTATACGAAGTTATTTTAAGAAGGAGATATACATATGGAGATCGGAAGAGCACACGTCTGAAC	36448	23766	1.53362
ACCATGGAATCGAGAGGGACACGGCGAAATAACTTCGTATAGCATACATTATACGAAGTTATTTTAAGAAGGAGATATACATATGGAGATCGGAAGAGCACACGTCTGAAC	14167	20368	0.695552
TTGAGCGAATCGAGAGGGACACGGCGAAATAACTTCGTATAGCATACATTATACGAAGTTATTTTAAGAAGGAGATATACATATGGAGATCGGAAGAGCACACGTCTGAAC	66915	6082	11.0021
TAAGGCGAATCGAGAGGGACACGGCGAAATAACTTCGTATAGCATACATTATACGAAGTTATTTTAAGAAGGAGATATACATATGGAGATCGGAAGAGCACACGTCTGAAC	61169	6564	9.31886
ATTCGCGAATCGAGAGGGACACGGCGAAATAACTTCGTATAGCATACATTATACGAAGTTATTTTAAGAAGGAGATATACATATGGAGATCGGAAGAGCACACGTCTGAAC	61340	7804	7.86007
AGATGCGAATCGAGAGGGACACGGCGAAATAACTTCGTATAGCATACATTATACGAAGTTATTTTAAGAAGGAGATATACATATGGAGATCGGAAGAGCACACGTCTGAAC	42331	11706	3.61618
CATTGCGAATCGAGAGGGACACGGCGAAATAACTTCGTATAGCATACATTATACGAAGTTATTTTAAGAAGGAGATATACATATGGAGATCGGAAGAGCACACGTCTGAAC	26116	12579	2.07616
TCTACCGAATCGAGAGGGACACGGCGAAATAACTTCGTATAGCATACATTATACGAAGTTATTTTAAGAAGGAGATATACATATGGAGATCGGAAGAGCACACGTCTGAAC	51437	8669	5.93344
GAATCCGAATCGAGAGGGACACGGCGAAATAACTTCGTATAGCATACATTATACGAAGTTATTTTAAGAAGGAGATATACATATGGAGATCGGAAGAGCACACGTCTGAAC	34401	16173	2.12706
ACAGTCGAATCGAGAGGGACACGGCGAAATAACTTCGTATAGCATACATTATACGAAGTTATTTTAAGAAGGAGATATACATATGGAGATCGGAAGAGCACACGTCTGAAC	44390	13135	3.37952
TTCGTCGAATCGAGAGGGACACGGCGAAATAACTTCGTATAGCATACATTATACGAAGTTATTTTAAGAAGGAGATATACATATGGAGATCGGAAGAGCACACGTCTGAAC	77621	12730	6.09749
CAACTCGAATCGAGAGGGACACGGCGAAATAACTTCGTATAGCATACATTATACGAAGTTATTTTAAGAAGGAGATATACATATGGAGATCGGAAGAGCACACGTCTGAAC	11478	16364	0.701418
CTGTTCGAATCGAGAGGGACACGGCGAAATAACTTCGTATAGCATACATTATACGAAGTTATTTTAAGAAGGAGATATACATATGGAGATCGGAAGAGCACACGTCTGAAC	40280	9727	4.14105
CTCGATGAATCGAGAGGGACACGGCGAAATAACTTCGTATAGCATACATTATACGAAGTTATTTTAAGAAGGAGATATACATATGGAGATCGGAAGAGCACACGTCTGAAC	40469	8791	4.60346
GTGCATGAATCGAGAGGGACACGGCGAAATAACTTCGTATAGCATACATTATACGAAGTTATTTTAAGAAGGAGATATACATATGGAGATCGGAAGAGCACACGTCTGAAC	55195	8198	6.73274
AGGAGTGAATCGAGAGGGACACGGCGAAATAACTTCGTATAGCATACATTATACGAAGTTATTTTAAGAAGGAGATATACATATGGAGATCGGAAGAGCACACGTCTGAAC	43221	11033	3.91743
CCTAGTGAATCGAGAGGGACACGGCGAAATAACTTCGTATAGCATACATTATACGAAGTTATTTTAAGAAGGAGATATACATATGGAGATCGGAAGAGCACACGTCTGAAC	12277	15605	0.786735
GTTGGTGAATCGAGAGGGACACGGCGAAATAACTTCGTATAGCATACATTATACGAAGTTATTTTAAGAAGGAGATATACATATGGAGATCGGAAGAGCACACGTCTGAAC	24109	15395	1.56603
TCGGAACAATCGAGAGGGACACGGCGAAATAACTTCGTATAGCATACATTATACGAAGTTATTTTAAGAAGGAGATATACATATGGAGATCGGAAGAGCACACGTCTGAAC	67872	8529	7.95779
GTCGAACAATCGAGAGGGACACGGCGAAATAACTTCGTATAGCATACATTATACGAAGTTATTTTAAGAAGGAGATATACATATGGAGATCGGAAGAGCACACGTCTGAAC	22264	9415	2.36474
CTGCAACAATCGAGAGGGACACGGCGAAATAACTTCGTATAGCATACATTATACGAAGTTATTTTAAGAAGGAGATATACATATGGAGATCGGAAGAGCACACGTCTGAAC	45000	8698	5.1736
TGCCAACAATCGAGAGGGACACGGCGAAATAACTTCGTATAGCATACATTATACGAAGTTATTTTAAGAAGGAGATATACATATGGAGATCGGAAGAGCACACGTCTGAAC	19370	15674	1.2358
ACGAGACAATCGAGAGGGACACGGCGAAATAACTTCGTATAGCATACATTATACGAAGTTATTTTAAGAAGGAGATATACATATGGAGATCGGAAGAGCACACGTCTGAAC	18046	19198	0.939994
CGTAGACAATCGAGAGGGACACGGCGAAATAACTTCGTATAGCATACATTATACGAAGTTATTTTAAGAAGGAGATATACATATGGAGATCGGAAGAGCACACGTCTGAAC	29365	13192	2.22597
GAAGGACAATCGAGAGGGACACGGCGAAATAACTTCGTATAGCATACATTATACGAAGTTATTTTAAGAAGGAGATATACATATGGAGATCGGAAGAGCACACGTCTGAAC	57453	7752	7.41138
AGACGACAATCGAGAGGGACACGGCGAAATAACTTCGTATAGCATACATTATACGAAGTTATTTTAAGAAGGAGATATACATATGGAGATCGGAAGAGCACACGTCTGAAC	47044	12739	3.69291
TCTCGACAATCGAGAGGGACACGGCGAAATAACTTCGTATAGCATACATTATACGAAGTTATTTTAAGAAGGAGATATACATATGGAGATCGGAAGAGCACACGTCTGAAC	51450	5923	8.68648
CCATGACAATCGAGAGGGACACGGCGAAATAACTTCGTATAGCATACATTATACGAAGTTATTTTAAGAAGGAGATATACATATGGAGATCGGAAGAGCACACGTCTGAAC	6219	2930	2.12253
AGCACACAATCGAGAGGGACACGGCGAAATAACTTCGTATAGCATACATTATACGAAGTTATTTTAAGAAGGAGATATACATATGGAGATCGGAAGAGCACACGTCTGAAC	60691	7026	8.63806
GCTACACAATCGAGAGGGACACGGCGAAATAACTTCGTATAGCATACATTATACGAAGTTATTTTAAGAAGGAGATATACATATGGAGATCGGAAGAGCACACGTCTGAAC	7378	3090	2.3877
ACAGCACAATCGAGAGGGACACGGCGAAATAACTTCGTATAGCATACATTATACGAAGTTATTTTAAGAAGGAGATATACATATGGAGATCGGAAGAGCACACGTCTGAAC	44830	9297	4.82199
TACGCACAATCGAGAGGGACACGGCGAAATAACTTCGTATAGCATACATTATACGAAGTTATTTTAAGAAGGAGATATACATATGGAGATCGGAAGAGCACACGTCTGAAC	24762	4412	5.61242
CAACCACAATCGAGAGGGACACGGCGAAATAACTTCGTATAGCATACATTATACGAAGTTATTTTAAGAAGGAGATATACATATGGAGATCGGAAGAGCACACGTCTGAAC	12856	19270	0.667151
GGATCACAATCGAGAGGGACACGGCGAAATAACTTCGTATAGCATACATTATACGAAGTTATTTTAAGAAGGAGATATACATATGGAGATCGGAAGAGCACACGTCTGAAC	620	2130	0.29108
GTAAGGCAATCGAGAGGGACACGGCGAAATAACTTCGTATAGCATACATTATACGAAGTTATTTTAAGAAGGAGATATACATATGGAGATCGGAAGAGCACACGTCTGAAC	20228	13819	1.46378
AACAGGCAATCGAGAGGGACACGGCGAAATAACTTCGTATAGCATACATTATACGAAGTTATTTTAAGAAGGAGATATACATATGGAGATCGGAAGAGCACACGTCTGAAC	39695	7442	5.33392
TTGTGGCAATCGAGAGGGACACGGCGAAATAACTTCGTATAGCATACATTATACGAAGTTATTTTAAGAAGGAGATATACATATGGAGATCGGAAGAGCACACGTCTGAAC	19614	9440	2.07775
GATTGGCAATCGAGAGGGACACGGCGAAATAACTTCGTATAGCATACATTATACGAAGTTATTTTAAGAAGGAGATATACATATGGAGATCGGAAGAGCACACGTCTGAAC	13450	11448	1.17488
TAGACGCAATCGAGAGGGACACGGCGAAATAACTTCGTATAGCATACATTATACGAAGTTATTTTAAGAAGGAGATATACATATGGAGATCGGAAGAGCACACGTCTGAAC	60060	5477	10.9659
ATACCGCAATCGAGAGGGACACGGCGAAATAACTTCGTATAGCATACATTATACGAAGTTATTTTAAGAAGGAGATATACATATGGAGATCGGAAGAGCACACGTCTGAAC	15519	11824	1.3125
CGAATGCAATCGAGAGGGACACGGCGAAATAACTTCGTATAGCATACATTATACGAAGTTATTTTAAGAAGGAGATATACATATGGAGATCGGAAGAGCACACGTCTGAAC	14247	19130	0.744746
AAGGTGCAATCGAGAGGGACACGGCGAAATAACTTCGTATAGCATACATTATACGAAGTTATTTTAAGAAGGAGATATACATATGGAGATCGGAAGAGCACACGTCTGAAC	31207	15034	2.07576
TCTGTGCAATCGAGAGGGACACGGCGAAATAACTTCGTATAGCATACATTATACGAAGTTATTTTAAGAAGGAGATATACATATGGAGATCGGAAGAGCACACGTCTGAAC	813	393	2.0687
TACCTGCAATCGAGAGGGACACGGCGAAATAACTTCGTATAGCATACATTATACGAAGTTATTTTAAGAAGGAGATATACATATGGAGATCGGAAGAGCACACGTCTGAAC	102	53	1.92453
AGTCTGCAATCGAGAGGGACACGGCGAAATAACTTCGTATAGCATACATTATACGAAGTTATTTTAAGAAGGAGATATACATATGGAGATCGGAAGAGCACACGTCTGAAC	41217	11104	3.71191
TGGAACCAATCGAGAGGGACACGGCGAAATAACTTCGTATAGCATACATTATACGAAGTTATTTTAAGAAGGAGATATACATATGGAGATCGGAAGAGCACACGTCTGAAC	31069	9723	3.19541
AGAGACCAATCGAGAGGGACACGGCGAAATAACTTCGTATAGCATACATTATACGAAGTTATTTTAAGAAGGAGATATACATATGGAGATCGGAAGAGCACACGTCTGAAC	32630	8072	4.04237
GATGACCAATCGAGAGGGACACGGCGAAATAACTTCGTATAGCATACATTATACGAAGTTATTTTAAGAAGGAGATATACATATGGAGATCGGAAGAGCACACGTCTGAAC	18787	13073	1.43708
AAGCACCAATCGAGAGGGACACGGCGAAATAACTTCGTATAGCATACATTATACGAAGTTATTTTAAGAAGGAGATATACATATGGAGATCGGAAGAGCACACGTCTGAAC	18651	14951	1.24748
TCAAGCCAATCGAGAGGGACACGGCGAAATAACTTCGTATAGCATACATTATACGAAGTTATTTTAAGAAGGAGATATACATATGGAGATCGGAAGAGCACACGTCTGAAC	13745	12243	1.12268
