# Supplementary material for: A biological camera that captures and stores images directly into DNA
Source: Nat Commun. 2023 Jul 3;14:3921. doi: 10.1038/s41467-023-38876-w (PMC10318082; doi:10.1038/s41467-023-38876-w)
Supplement: Supplementary file 6 — Source Data [file 41467_2023_38876_MOESM6_ESM.zip › Source Data/Fig2D_NUS_Dilute_RA_Images.xlsx]

## Sheet: NUS_50X
barcoded_oligo	counts	counts	Ratio
TCAGAAGGATCGAGAGGGACACGGCGAAATAACTTCGTATAGCATACATTATACGAAGTTATTTTAAGAAGGAGATATACATATGGAGATCGGAAGAGCACACGTCTGAAC	22551	7072	3.18877
TCGTTGGAATCGAGAGGGACACGGCGAAATAACTTCGTATAGCATACATTATACGAAGTTATTTTAAGAAGGAGATATACATATGGAGATCGGAAGAGCACACGTCTGAAC	2298	16168	0.142133
AACGAACCATCGAGAGGGACACGGCGAAATAACTTCGTATAGCATACATTATACGAAGTTATTTTAAGAAGGAGATATACATATGGAGATCGGAAGAGCACACGTCTGAAC	31000	5152	6.01708		5.35602	4.04459	0.29628	0.249733	3.26391	4.8901	0.267098	0.160597	2.31134	3.83526	2.80984	5.04072
CGGAAGAAATCGAGAGGGACACGGCGAAATAACTTCGTATAGCATACATTATACGAAGTTATTTTAAGAAGGAGATATACATATGGAGATCGGAAGAGCACACGTCTGAAC	2460	17287	0.142303		3.24342	5.4073	0.316025	0.280654	2.95075	2.40881	0.261797	0.299376	3.19358	2.92794	0.336064	0.884581
GCCAAGAAATCGAGAGGGACACGGCGAAATAACTTCGTATAGCATACATTATACGAAGTTATTTTAAGAAGGAGATATACATATGGAGATCGGAAGAGCACACGTCTGAAC	22612	8181	2.76397		3.16508	4.32721	3.19261	0.134612	2.15788	3.75037	0.189799	0.212854	3.05574	2.32316	0.266667	0.257746
GGAGAGAAATCGAGAGGGACACGGCGAAATAACTTCGTATAGCATACATTATACGAAGTTATTTTAAGAAGGAGATATACATATGGAGATCGGAAGAGCACACGTCTGAAC	3887	18035	0.215525		1.73894	0.191436	2.82848	0.194454	1.7962	3.86278	0.198077	0.250905	5.00174	2.27845	4.96698	2.81892
ACGGAGAAATCGAGAGGGACACGGCGAAATAACTTCGTATAGCATACATTATACGAAGTTATTTTAAGAAGGAGATATACATATGGAGATCGGAAGAGCACACGTCTGAAC	27953	8709	3.20967		3.20967	0.0906252	2.90622	0.243554	1.66254	5.54209	0.198045	0.176845	3.91456	3.21244	4.10074	4.26069
CACGAGAAATCGAGAGGGACACGGCGAAATAACTTCGTATAGCATACATTATACGAAGTTATTTTAAGAAGGAGATATACATATGGAGATCGGAAGAGCACACGTCTGAAC	1770	19531	0.0906252		2.76397	0.215525	0.230959	2.32384	1.97834	3.26073	0.191267	0.151883	1.79551	0.219687	0.177705	3.64183
CCACAGAAATCGAGAGGGACACGGCGAAATAACTTCGTATAGCATACATTATACGAAGTTATTTTAAGAAGGAGATATACATATGGAGATCGGAAGAGCACACGTCTGAAC	13362	7684	1.73894		6.01708	0.142303	0.243745	3.22616	2.38005	2.30696	0.190949	0.128211	4.93508	0.267458	0.207144	4.59761
GAGCAGAAATCGAGAGGGACACGGCGAAATAACTTCGTATAGCATACATTATACGAAGTTATTTTAAGAAGGAGATATACATATGGAGATCGGAAGAGCACACGTCTGAAC	3617	18894	0.191436		3.18877	0.142133	0.232734	2.41867	2.07219	4.68186	3.04368	3.71168	4.24824	4.84586	5.7969	10.0993
AGCCAGAAATCGAGAGGGACACGGCGAAATAACTTCGTATAGCATACATTATACGAAGTTATTTTAAGAAGGAGATATACATATGGAGATCGGAAGAGCACACGTCTGAAC	24004	7584	3.16508
TCGAGGAAATCGAGAGGGACACGGCGAAATAACTTCGTATAGCATACATTATACGAAGTTATTTTAAGAAGGAGATATACATATGGAGATCGGAAGAGCACACGTCTGAAC	28049	6482	4.32721
CTCAGGAAATCGAGAGGGACACGGCGAAATAACTTCGTATAGCATACATTATACGAAGTTATTTTAAGAAGGAGATATACATATGGAGATCGGAAGAGCACACGTCTGAAC	21559	6647	3.24342
GGTAGGAAATCGAGAGGGACACGGCGAAATAACTTCGTATAGCATACATTATACGAAGTTATTTTAAGAAGGAGATATACATATGGAGATCGGAAGAGCACACGTCTGAAC	29313	5421	5.4073
TGACGGAAATCGAGAGGGACACGGCGAAATAACTTCGTATAGCATACATTATACGAAGTTATTTTAAGAAGGAGATATACATATGGAGATCGGAAGAGCACACGTCTGAAC	29276	5466	5.35602
ATGCGGAAATCGAGAGGGACACGGCGAAATAACTTCGTATAGCATACATTATACGAAGTTATTTTAAGAAGGAGATATACATATGGAGATCGGAAGAGCACACGTCTGAAC	28300	6997	4.04459
CGATCGAAATCGAGAGGGACACGGCGAAATAACTTCGTATAGCATACATTATACGAAGTTATTTTAAGAAGGAGATATACATATGGAGATCGGAAGAGCACACGTCTGAAC	4475	19228	0.232734
CTGGTGAAATCGAGAGGGACACGGCGAAATAACTTCGTATAGCATACATTATACGAAGTTATTTTAAGAAGGAGATATACATATGGAGATCGGAAGAGCACACGTCTGAAC	18677	7722	2.41867
GTCCTGAAATCGAGAGGGACACGGCGAAATAACTTCGTATAGCATACATTATACGAAGTTATTTTAAGAAGGAGATATACATATGGAGATCGGAAGAGCACACGTCTGAAC	4462	18306	0.243745
GTGGACAAATCGAGAGGGACACGGCGAAATAACTTCGTATAGCATACATTATACGAAGTTATTTTAAGAAGGAGATATACATATGGAGATCGGAAGAGCACACGTCTGAAC	28487	8830	3.22616
TGCGACAAATCGAGAGGGACACGGCGAAATAACTTCGTATAGCATACATTATACGAAGTTATTTTAAGAAGGAGATATACATATGGAGATCGGAAGAGCACACGTCTGAAC	4503	19497	0.230959
CCTGACAAATCGAGAGGGACACGGCGAAATAACTTCGTATAGCATACATTATACGAAGTTATTTTAAGAAGGAGATATACATATGGAGATCGGAAGAGCACACGTCTGAAC	19332	8319	2.32384
TCGCACAAATCGAGAGGGACACGGCGAAATAACTTCGTATAGCATACATTATACGAAGTTATTTTAAGAAGGAGATATACATATGGAGATCGGAAGAGCACACGTCTGAAC	27147	9341	2.90622
CTCCACAAATCGAGAGGGACACGGCGAAATAACTTCGTATAGCATACATTATACGAAGTTATTTTAAGAAGGAGATATACATATGGAGATCGGAAGAGCACACGTCTGAAC	4572	18772	0.243554
GGTCACAAATCGAGAGGGACACGGCGAAATAACTTCGTATAGCATACATTATACGAAGTTATTTTAAGAAGGAGATATACATATGGAGATCGGAAGAGCACACGTCTGAAC	28528	10086	2.82848
CGAAGCAAATCGAGAGGGACACGGCGAAATAACTTCGTATAGCATACATTATACGAAGTTATTTTAAGAAGGAGATATACATATGGAGATCGGAAGAGCACACGTCTGAAC	3857	19835	0.194454
GAGAGCAAATCGAGAGGGACACGGCGAAATAACTTCGTATAGCATACATTATACGAAGTTATTTTAAGAAGGAGATATACATATGGAGATCGGAAGAGCACACGTCTGAAC	28494	8925	3.19261
ACCAGCAAATCGAGAGGGACACGGCGAAATAACTTCGTATAGCATACATTATACGAAGTTATTTTAAGAAGGAGATATACATATGGAGATCGGAAGAGCACACGTCTGAAC	2752	20444	0.134612
AGTGGCAAATCGAGAGGGACACGGCGAAATAACTTCGTATAGCATACATTATACGAAGTTATTTTAAGAAGGAGATATACATATGGAGATCGGAAGAGCACACGTCTGAAC	6141	19432	0.316025
GTACGCAAATCGAGAGGGACACGGCGAAATAACTTCGTATAGCATACATTATACGAAGTTATTTTAAGAAGGAGATATACATATGGAGATCGGAAGAGCACACGTCTGAAC	4651	16572	0.280654
TACCGCAAATCGAGAGGGACACGGCGAAATAACTTCGTATAGCATACATTATACGAAGTTATTTTAAGAAGGAGATATACATATGGAGATCGGAAGAGCACACGTCTGAAC	5536	18685	0.29628
TGGTGCAAATCGAGAGGGACACGGCGAAATAACTTCGTATAGCATACATTATACGAAGTTATTTTAAGAAGGAGATATACATATGGAGATCGGAAGAGCACACGTCTGAAC	4674	18716	0.249733
CCAGGTAAATCGAGAGGGACACGGCGAAATAACTTCGTATAGCATACATTATACGAAGTTATTTTAAGAAGGAGATATACATATGGAGATCGGAAGAGCACACGTCTGAAC	16907	8159	2.07219
GACGGTAAATCGAGAGGGACACGGCGAAATAACTTCGTATAGCATACATTATACGAAGTTATTTTAAGAAGGAGATATACATATGGAGATCGGAAGAGCACACGTCTGAAC	32450	6931	4.68186
GCTCGTAAATCGAGAGGGACACGGCGAAATAACTTCGTATAGCATACATTATACGAAGTTATTTTAAGAAGGAGATATACATATGGAGATCGGAAGAGCACACGTCTGAAC	26359	11075	2.38005
CGCTGTAAATCGAGAGGGACACGGCGAAATAACTTCGTATAGCATACATTATACGAAGTTATTTTAAGAAGGAGATATACATATGGAGATCGGAAGAGCACACGTCTGAAC	22885	9920	2.30696
CGTGCTAAATCGAGAGGGACACGGCGAAATAACTTCGTATAGCATACATTATACGAAGTTATTTTAAGAAGGAGATATACATATGGAGATCGGAAGAGCACACGTCTGAAC	22466	11356	1.97834
GGACCTAAATCGAGAGGGACACGGCGAAATAACTTCGTATAGCATACATTATACGAAGTTATTTTAAGAAGGAGATATACATATGGAGATCGGAAGAGCACACGTCTGAAC	29327	8994	3.26073
CAGCCTAAATCGAGAGGGACACGGCGAAATAACTTCGTATAGCATACATTATACGAAGTTATTTTAAGAAGGAGATATACATATGGAGATCGGAAGAGCACACGTCTGAAC	19480	11717	1.66254
GCGTCTAAATCGAGAGGGACACGGCGAAATAACTTCGTATAGCATACATTATACGAAGTTATTTTAAGAAGGAGATATACATATGGAGATCGGAAGAGCACACGTCTGAAC	36079	6510	5.54209
CGAGAAGAATCGAGAGGGACACGGCGAAATAACTTCGTATAGCATACATTATACGAAGTTATTTTAAGAAGGAGATATACATATGGAGATCGGAAGAGCACACGTCTGAAC	20112	11197	1.7962
GAGGAAGAATCGAGAGGGACACGGCGAAATAACTTCGTATAGCATACATTATACGAAGTTATTTTAAGAAGGAGATATACATATGGAGATCGGAAGAGCACACGTCTGAAC	33668	8716	3.86278
ACCGAAGAATCGAGAGGGACACGGCGAAATAACTTCGTATAGCATACATTATACGAAGTTATTTTAAGAAGGAGATATACATATGGAGATCGGAAGAGCACACGTCTGAAC	23180	10742	2.15788
GCACAAGAATCGAGAGGGACACGGCGAAATAACTTCGTATAGCATACATTATACGAAGTTATTTTAAGAAGGAGATATACATATGGAGATCGGAAGAGCACACGTCTGAAC	30078	8020	3.75037
AGGCAAGAATCGAGAGGGACACGGCGAAATAACTTCGTATAGCATACATTATACGAAGTTATTTTAAGAAGGAGATATACATATGGAGATCGGAAGAGCACACGTCTGAAC	28938	9807	2.95075
CACCAAGAATCGAGAGGGACACGGCGAAATAACTTCGTATAGCATACATTATACGAAGTTATTTTAAGAAGGAGATATACATATGGAGATCGGAAGAGCACACGTCTGAAC	24553	10193	2.40881
CCGTAAGAATCGAGAGGGACACGGCGAAATAACTTCGTATAGCATACATTATACGAAGTTATTTTAAGAAGGAGATATACATATGGAGATCGGAAGAGCACACGTCTGAAC	22818	6991	3.26391
GGCTAAGAATCGAGAGGGACACGGCGAAATAACTTCGTATAGCATACATTATACGAAGTTATTTTAAGAAGGAGATATACATATGGAGATCGGAAGAGCACACGTCTGAAC	33639	6879	4.8901
TGGACAGAATCGAGAGGGACACGGCGAAATAACTTCGTATAGCATACATTATACGAAGTTATTTTAAGAAGGAGATATACATATGGAGATCGGAAGAGCACACGTCTGAAC	28711	9433	3.04368
GACACAGAATCGAGAGGGACACGGCGAAATAACTTCGTATAGCATACATTATACGAAGTTATTTTAAGAAGGAGATATACATATGGAGATCGGAAGAGCACACGTCTGAAC	32570	8775	3.71168
GTAGCAGAATCGAGAGGGACACGGCGAAATAACTTCGTATAGCATACATTATACGAAGTTATTTTAAGAAGGAGATATACATATGGAGATCGGAAGAGCACACGTCTGAAC	4228	22142	0.190949
CATGCAGAATCGAGAGGGACACGGCGAAATAACTTCGTATAGCATACATTATACGAAGTTATTTTAAGAAGGAGATATACATATGGAGATCGGAAGAGCACACGTCTGAAC	2655	20708	0.128211
ACTCCAGAATCGAGAGGGACACGGCGAAATAACTTCGTATAGCATACATTATACGAAGTTATTTTAAGAAGGAGATATACATATGGAGATCGGAAGAGCACACGTCTGAAC	4170	21802	0.191267
CTCTCAGAATCGAGAGGGACACGGCGAAATAACTTCGTATAGCATACATTATACGAAGTTATTTTAAGAAGGAGATATACATATGGAGATCGGAAGAGCACACGTCTGAAC	2839	18692	0.151883
GCGATAGAATCGAGAGGGACACGGCGAAATAACTTCGTATAGCATACATTATACGAAGTTATTTTAAGAAGGAGATATACATATGGAGATCGGAAGAGCACACGTCTGAAC	4215	21283	0.198045
CGCATAGAATCGAGAGGGACACGGCGAAATAACTTCGTATAGCATACATTATACGAAGTTATTTTAAGAAGGAGATATACATATGGAGATCGGAAGAGCACACGTCTGAAC	3556	20108	0.176845
TTGGAGGAATCGAGAGGGACACGGCGAAATAACTTCGTATAGCATACATTATACGAAGTTATTTTAAGAAGGAGATATACATATGGAGATCGGAAGAGCACACGTCTGAAC	4017	20280	0.198077
AGTGAGGAATCGAGAGGGACACGGCGAAATAACTTCGTATAGCATACATTATACGAAGTTATTTTAAGAAGGAGATATACATATGGAGATCGGAAGAGCACACGTCTGAAC	4920	19609	0.250905
TCTCAGGAATCGAGAGGGACACGGCGAAATAACTTCGTATAGCATACATTATACGAAGTTATTTTAAGAAGGAGATATACATATGGAGATCGGAAGAGCACACGTCTGAAC	3792	19979	0.189799
AGAACGGAATCGAGAGGGACACGGCGAAATAACTTCGTATAGCATACATTATACGAAGTTATTTTAAGAAGGAGATATACATATGGAGATCGGAAGAGCACACGTCTGAAC	4663	21907	0.212854
TAACCGGAATCGAGAGGGACACGGCGAAATAACTTCGTATAGCATACATTATACGAAGTTATTTTAAGAAGGAGATATACATATGGAGATCGGAAGAGCACACGTCTGAAC	5570	21276	0.261797
AAGTCGGAATCGAGAGGGACACGGCGAAATAACTTCGTATAGCATACATTATACGAAGTTATTTTAAGAAGGAGATATACATATGGAGATCGGAAGAGCACACGTCTGAAC	7441	24855	0.299376
TGTTCGGAATCGAGAGGGACACGGCGAAATAACTTCGTATAGCATACATTATACGAAGTTATTTTAAGAAGGAGATATACATATGGAGATCGGAAGAGCACACGTCTGAAC	5538	20734	0.267098
ACCATGGAATCGAGAGGGACACGGCGAAATAACTTCGTATAGCATACATTATACGAAGTTATTTTAAGAAGGAGATATACATATGGAGATCGGAAGAGCACACGTCTGAAC	2809	17491	0.160597
TTGAGCGAATCGAGAGGGACACGGCGAAATAACTTCGTATAGCATACATTATACGAAGTTATTTTAAGAAGGAGATATACATATGGAGATCGGAAGAGCACACGTCTGAAC	32584	7670	4.24824
TAAGGCGAATCGAGAGGGACACGGCGAAATAACTTCGTATAGCATACATTATACGAAGTTATTTTAAGAAGGAGATATACATATGGAGATCGGAAGAGCACACGTCTGAAC	30180	6228	4.84586
ATTCGCGAATCGAGAGGGACACGGCGAAATAACTTCGTATAGCATACATTATACGAAGTTATTTTAAGAAGGAGATATACATATGGAGATCGGAAGAGCACACGTCTGAAC	38464	7794	4.93508
AGATGCGAATCGAGAGGGACACGGCGAAATAACTTCGTATAGCATACATTATACGAAGTTATTTTAAGAAGGAGATATACATATGGAGATCGGAAGAGCACACGTCTGAAC	4845	18115	0.267458
CATTGCGAATCGAGAGGGACACGGCGAAATAACTTCGTATAGCATACATTATACGAAGTTATTTTAAGAAGGAGATATACATATGGAGATCGGAAGAGCACACGTCTGAAC	20142	11218	1.79551
TCTACCGAATCGAGAGGGACACGGCGAAATAACTTCGTATAGCATACATTATACGAAGTTATTTTAAGAAGGAGATATACATATGGAGATCGGAAGAGCACACGTCTGAAC	4352	19810	0.219687
GAATCCGAATCGAGAGGGACACGGCGAAATAACTTCGTATAGCATACATTATACGAAGTTATTTTAAGAAGGAGATATACATATGGAGATCGGAAGAGCACACGTCTGAAC	31888	8146	3.91456
ACAGTCGAATCGAGAGGGACACGGCGAAATAACTTCGTATAGCATACATTATACGAAGTTATTTTAAGAAGGAGATATACATATGGAGATCGGAAGAGCACACGTCTGAAC	31710	9871	3.21244
TTCGTCGAATCGAGAGGGACACGGCGAAATAACTTCGTATAGCATACATTATACGAAGTTATTTTAAGAAGGAGATATACATATGGAGATCGGAAGAGCACACGTCTGAAC	34452	6888	5.00174
CAACTCGAATCGAGAGGGACACGGCGAAATAACTTCGTATAGCATACATTATACGAAGTTATTTTAAGAAGGAGATATACATATGGAGATCGGAAGAGCACACGTCTGAAC	25808	11327	2.27845
CTGTTCGAATCGAGAGGGACACGGCGAAATAACTTCGTATAGCATACATTATACGAAGTTATTTTAAGAAGGAGATATACATATGGAGATCGGAAGAGCACACGTCTGAAC	29002	9491	3.05574
CTCGATGAATCGAGAGGGACACGGCGAAATAACTTCGTATAGCATACATTATACGAAGTTATTTTAAGAAGGAGATATACATATGGAGATCGGAAGAGCACACGTCTGAAC	28684	12347	2.32316
GTGCATGAATCGAGAGGGACACGGCGAAATAACTTCGTATAGCATACATTATACGAAGTTATTTTAAGAAGGAGATATACATATGGAGATCGGAAGAGCACACGTCTGAAC	32153	10068	3.19358
AGGAGTGAATCGAGAGGGACACGGCGAAATAACTTCGTATAGCATACATTATACGAAGTTATTTTAAGAAGGAGATATACATATGGAGATCGGAAGAGCACACGTCTGAAC	29133	9950	2.92794
CCTAGTGAATCGAGAGGGACACGGCGAAATAACTTCGTATAGCATACATTATACGAAGTTATTTTAAGAAGGAGATATACATATGGAGATCGGAAGAGCACACGTCTGAAC	19933	8624	2.31134
GTTGGTGAATCGAGAGGGACACGGCGAAATAACTTCGTATAGCATACATTATACGAAGTTATTTTAAGAAGGAGATATACATATGGAGATCGGAAGAGCACACGTCTGAAC	30521	7958	3.83526
TCGGAACAATCGAGAGGGACACGGCGAAATAACTTCGTATAGCATACATTATACGAAGTTATTTTAAGAAGGAGATATACATATGGAGATCGGAAGAGCACACGTCTGAAC	38874	6706	5.7969
GTCGAACAATCGAGAGGGACACGGCGAAATAACTTCGTATAGCATACATTATACGAAGTTATTTTAAGAAGGAGATATACATATGGAGATCGGAAGAGCACACGTCTGAAC	33883	3355	10.0993
CTGCAACAATCGAGAGGGACACGGCGAAATAACTTCGTATAGCATACATTATACGAAGTTATTTTAAGAAGGAGATATACATATGGAGATCGGAAGAGCACACGTCTGAAC	3891	18784	0.207144
TGCCAACAATCGAGAGGGACACGGCGAAATAACTTCGTATAGCATACATTATACGAAGTTATTTTAAGAAGGAGATATACATATGGAGATCGGAAGAGCACACGTCTGAAC	28050	6101	4.59761
ACGAGACAATCGAGAGGGACACGGCGAAATAACTTCGTATAGCATACATTATACGAAGTTATTTTAAGAAGGAGATATACATATGGAGATCGGAAGAGCACACGTCTGAAC	3260	18345	0.177705
CGTAGACAATCGAGAGGGACACGGCGAAATAACTTCGTATAGCATACATTATACGAAGTTATTTTAAGAAGGAGATATACATATGGAGATCGGAAGAGCACACGTCTGAAC	29182	8013	3.64183
GAAGGACAATCGAGAGGGACACGGCGAAATAACTTCGTATAGCATACATTATACGAAGTTATTTTAAGAAGGAGATATACATATGGAGATCGGAAGAGCACACGTCTGAAC	32281	7872	4.10074
AGACGACAATCGAGAGGGACACGGCGAAATAACTTCGTATAGCATACATTATACGAAGTTATTTTAAGAAGGAGATATACATATGGAGATCGGAAGAGCACACGTCTGAAC	31576	7411	4.26069
TCTCGACAATCGAGAGGGACACGGCGAAATAACTTCGTATAGCATACATTATACGAAGTTATTTTAAGAAGGAGATATACATATGGAGATCGGAAGAGCACACGTCTGAAC	37302	7510	4.96698
CCATGACAATCGAGAGGGACACGGCGAAATAACTTCGTATAGCATACATTATACGAAGTTATTTTAAGAAGGAGATATACATATGGAGATCGGAAGAGCACACGTCTGAAC	18712	6638	2.81892
AGCACACAATCGAGAGGGACACGGCGAAATAACTTCGTATAGCATACATTATACGAAGTTATTTTAAGAAGGAGATATACATATGGAGATCGGAAGAGCACACGTCTGAAC	5964	22365	0.266667
GCTACACAATCGAGAGGGACACGGCGAAATAACTTCGTATAGCATACATTATACGAAGTTATTTTAAGAAGGAGATATACATATGGAGATCGGAAGAGCACACGTCTGAAC	4592	17816	0.257746
ACAGCACAATCGAGAGGGACACGGCGAAATAACTTCGTATAGCATACATTATACGAAGTTATTTTAAGAAGGAGATATACATATGGAGATCGGAAGAGCACACGTCTGAAC	4554	13551	0.336064
TACGCACAATCGAGAGGGACACGGCGAAATAACTTCGTATAGCATACATTATACGAAGTTATTTTAAGAAGGAGATATACATATGGAGATCGGAAGAGCACACGTCTGAAC	11933	13490	0.884581
CAACCACAATCGAGAGGGACACGGCGAAATAACTTCGTATAGCATACATTATACGAAGTTATTTTAAGAAGGAGATATACATATGGAGATCGGAAGAGCACACGTCTGAAC	23982	8535	2.80984
GGATCACAATCGAGAGGGACACGGCGAAATAACTTCGTATAGCATACATTATACGAAGTTATTTTAAGAAGGAGATATACATATGGAGATCGGAAGAGCACACGTCTGAAC	28843	5722	5.04072

## Sheet: NUS_500X
barcoded_oligo	counts	counts	Ratio
TCAGAAGGATCGAGAGGGACACGGCGAAATAACTTCGTATAGCATACATTATACGAAGTTATTTTAAGAAGGAGATATACATATGGAGATCGGAAGAGCACACGTCTGAAC	20538	6351	3.23382
TCGTTGGAATCGAGAGGGACACGGCGAAATAACTTCGTATAGCATACATTATACGAAGTTATTTTAAGAAGGAGATATACATATGGAGATCGGAAGAGCACACGTCTGAAC	1186	15686	0.0756088
AACGAACCATCGAGAGGGACACGGCGAAATAACTTCGTATAGCATACATTATACGAAGTTATTTTAAGAAGGAGATATACATATGGAGATCGGAAGAGCACACGTCTGAAC	28602	4453	6.42309		5.59828	4.21855	0.138237	0.0885372	3.40798	5.86414	0.1082	0.101101	2.67526	4.03913	3.01789	5.67292
CGGAAGAAATCGAGAGGGACACGGCGAAATAACTTCGTATAGCATACATTATACGAAGTTATTTTAAGAAGGAGATATACATATGGAGATCGGAAGAGCACACGTCTGAAC	1393	16879	0.0825286		3.19391	5.5476	0.14296	0.152972	3.72199	2.71028	0.128424	0.20408	3.51977	3.46938	0.168751	0.68637
GCCAAGAAATCGAGAGGGACACGGCGAAATAACTTCGTATAGCATACATTATACGAAGTTATTTTAAGAAGGAGATATACATATGGAGATCGGAAGAGCACACGTCTGAAC	20474	7433	2.75447		3.18686	4.53558	3.70494	0.0893874	2.26811	3.7901	0.0871047	0.106273	3.26483	2.61466	0.124118	0.149004
GGAGAGAAATCGAGAGGGACACGGCGAAATAACTTCGTATAGCATACATTATACGAAGTTATTTTAAGAAGGAGATATACATATGGAGATCGGAAGAGCACACGTCTGAAC	3367	17289	0.194748		1.71574	0.12172	3.02679	0.0797989	1.69988	4.02023	0.0986603	0.109885	5.3885	2.37468	4.84701	3.14924
ACGGAGAAATCGAGAGGGACACGGCGAAATAACTTCGTATAGCATACATTATACGAAGTTATTTTAAGAAGGAGATATACATATGGAGATCGGAAGAGCACACGTCTGAAC	25210	7994	3.15362		3.15362	0.0755767	3.11841	0.15386	1.59095	6.39766	0.0912542	0.0818935	3.98635	3.52753	5.37714	4.7613
CACGAGAAATCGAGAGGGACACGGCGAAATAACTTCGTATAGCATACATTATACGAAGTTATTTTAAGAAGGAGATATACATATGGAGATCGGAAGAGCACACGTCTGAAC	1399	18511	0.0755767		2.75447	0.194748	0.116882	2.35679	2.23222	3.81397	0.103815	0.0707589	1.82347	0.164356	0.126403	3.69122
CCACAGAAATCGAGAGGGACACGGCGAAATAACTTCGTATAGCATACATTATACGAAGTTATTTTAAGAAGGAGATATACATATGGAGATCGGAAGAGCACACGTCTGAAC	11981	6983	1.71574		6.42309	0.0825286	0.112274	3.65926	2.89585	2.59843	0.0849506	0.0656868	5.87209	0.144825	0.105067	5.18531
GAGCAGAAATCGAGAGGGACACGGCGAAATAACTTCGTATAGCATACATTATACGAAGTTATTTTAAGAAGGAGATATACATATGGAGATCGGAAGAGCACACGTCTGAAC	2180	17910	0.12172		3.23382	0.0756088	0.0808189	2.65424	2.14726	5.47301	3.61775	4.42643	4.96718	6.25431	7.70158	12.3788
AGCCAGAAATCGAGAGGGACACGGCGAAATAACTTCGTATAGCATACATTATACGAAGTTATTTTAAGAAGGAGATATACATATGGAGATCGGAAGAGCACACGTCTGAAC	22069	6925	3.18686
TCGAGGAAATCGAGAGGGACACGGCGAAATAACTTCGTATAGCATACATTATACGAAGTTATTTTAAGAAGGAGATATACATATGGAGATCGGAAGAGCACACGTCTGAAC	25558	5635	4.53558
CTCAGGAAATCGAGAGGGACACGGCGAAATAACTTCGTATAGCATACATTATACGAAGTTATTTTAAGAAGGAGATATACATATGGAGATCGGAAGAGCACACGTCTGAAC	19288	6039	3.19391
GGTAGGAAATCGAGAGGGACACGGCGAAATAACTTCGTATAGCATACATTATACGAAGTTATTTTAAGAAGGAGATATACATATGGAGATCGGAAGAGCACACGTCTGAAC	26745	4821	5.5476
TGACGGAAATCGAGAGGGACACGGCGAAATAACTTCGTATAGCATACATTATACGAAGTTATTTTAAGAAGGAGATATACATATGGAGATCGGAAGAGCACACGTCTGAAC	26743	4777	5.59828
ATGCGGAAATCGAGAGGGACACGGCGAAATAACTTCGTATAGCATACATTATACGAAGTTATTTTAAGAAGGAGATATACATATGGAGATCGGAAGAGCACACGTCTGAAC	26290	6232	4.21855
CGATCGAAATCGAGAGGGACACGGCGAAATAACTTCGTATAGCATACATTATACGAAGTTATTTTAAGAAGGAGATATACATATGGAGATCGGAAGAGCACACGTCTGAAC	1433	17731	0.0808189
CTGGTGAAATCGAGAGGGACACGGCGAAATAACTTCGTATAGCATACATTATACGAAGTTATTTTAAGAAGGAGATATACATATGGAGATCGGAAGAGCACACGTCTGAAC	16382	6172	2.65424
GTCCTGAAATCGAGAGGGACACGGCGAAATAACTTCGTATAGCATACATTATACGAAGTTATTTTAAGAAGGAGATATACATATGGAGATCGGAAGAGCACACGTCTGAAC	1910	17012	0.112274
GTGGACAAATCGAGAGGGACACGGCGAAATAACTTCGTATAGCATACATTATACGAAGTTATTTTAAGAAGGAGATATACATATGGAGATCGGAAGAGCACACGTCTGAAC	25022	6838	3.65926
TGCGACAAATCGAGAGGGACACGGCGAAATAACTTCGTATAGCATACATTATACGAAGTTATTTTAAGAAGGAGATATACATATGGAGATCGGAAGAGCACACGTCTGAAC	2167	18540	0.116882
CCTGACAAATCGAGAGGGACACGGCGAAATAACTTCGTATAGCATACATTATACGAAGTTATTTTAAGAAGGAGATATACATATGGAGATCGGAAGAGCACACGTCTGAAC	16177	6864	2.35679
TCGCACAAATCGAGAGGGACACGGCGAAATAACTTCGTATAGCATACATTATACGAAGTTATTTTAAGAAGGAGATATACATATGGAGATCGGAAGAGCACACGTCTGAAC	23834	7643	3.11841
CTCCACAAATCGAGAGGGACACGGCGAAATAACTTCGTATAGCATACATTATACGAAGTTATTTTAAGAAGGAGATATACATATGGAGATCGGAAGAGCACACGTCTGAAC	2567	16684	0.15386
GGTCACAAATCGAGAGGGACACGGCGAAATAACTTCGTATAGCATACATTATACGAAGTTATTTTAAGAAGGAGATATACATATGGAGATCGGAAGAGCACACGTCTGAAC	23951	7913	3.02679
CGAAGCAAATCGAGAGGGACACGGCGAAATAACTTCGTATAGCATACATTATACGAAGTTATTTTAAGAAGGAGATATACATATGGAGATCGGAAGAGCACACGTCTGAAC	1460	18296	0.0797989
GAGAGCAAATCGAGAGGGACACGGCGAAATAACTTCGTATAGCATACATTATACGAAGTTATTTTAAGAAGGAGATATACATATGGAGATCGGAAGAGCACACGTCTGAAC	25327	6836	3.70494
ACCAGCAAATCGAGAGGGACACGGCGAAATAACTTCGTATAGCATACATTATACGAAGTTATTTTAAGAAGGAGATATACATATGGAGATCGGAAGAGCACACGTCTGAAC	1570	17564	0.0893874
AGTGGCAAATCGAGAGGGACACGGCGAAATAACTTCGTATAGCATACATTATACGAAGTTATTTTAAGAAGGAGATATACATATGGAGATCGGAAGAGCACACGTCTGAAC	2577	18026	0.14296
GTACGCAAATCGAGAGGGACACGGCGAAATAACTTCGTATAGCATACATTATACGAAGTTATTTTAAGAAGGAGATATACATATGGAGATCGGAAGAGCACACGTCTGAAC	2301	15042	0.152972
TACCGCAAATCGAGAGGGACACGGCGAAATAACTTCGTATAGCATACATTATACGAAGTTATTTTAAGAAGGAGATATACATATGGAGATCGGAAGAGCACACGTCTGAAC	2398	17347	0.138237
TGGTGCAAATCGAGAGGGACACGGCGAAATAACTTCGTATAGCATACATTATACGAAGTTATTTTAAGAAGGAGATATACATATGGAGATCGGAAGAGCACACGTCTGAAC	1561	17631	0.0885372
CCAGGTAAATCGAGAGGGACACGGCGAAATAACTTCGTATAGCATACATTATACGAAGTTATTTTAAGAAGGAGATATACATATGGAGATCGGAAGAGCACACGTCTGAAC	14421	6716	2.14726
GACGGTAAATCGAGAGGGACACGGCGAAATAACTTCGTATAGCATACATTATACGAAGTTATTTTAAGAAGGAGATATACATATGGAGATCGGAAGAGCACACGTCTGAAC	28695	5243	5.47301
GCTCGTAAATCGAGAGGGACACGGCGAAATAACTTCGTATAGCATACATTATACGAAGTTATTTTAAGAAGGAGATATACATATGGAGATCGGAAGAGCACACGTCTGAAC	23911	8257	2.89585
CGCTGTAAATCGAGAGGGACACGGCGAAATAACTTCGTATAGCATACATTATACGAAGTTATTTTAAGAAGGAGATATACATATGGAGATCGGAAGAGCACACGTCTGAAC	19865	7645	2.59843
CGTGCTAAATCGAGAGGGACACGGCGAAATAACTTCGTATAGCATACATTATACGAAGTTATTTTAAGAAGGAGATATACATATGGAGATCGGAAGAGCACACGTCTGAAC	19177	8591	2.23222
GGACCTAAATCGAGAGGGACACGGCGAAATAACTTCGTATAGCATACATTATACGAAGTTATTTTAAGAAGGAGATATACATATGGAGATCGGAAGAGCACACGTCTGAAC	25668	6730	3.81397
CAGCCTAAATCGAGAGGGACACGGCGAAATAACTTCGTATAGCATACATTATACGAAGTTATTTTAAGAAGGAGATATACATATGGAGATCGGAAGAGCACACGTCTGAAC	16110	10126	1.59095
GCGTCTAAATCGAGAGGGACACGGCGAAATAACTTCGTATAGCATACATTATACGAAGTTATTTTAAGAAGGAGATATACATATGGAGATCGGAAGAGCACACGTCTGAAC	31163	4871	6.39766
CGAGAAGAATCGAGAGGGACACGGCGAAATAACTTCGTATAGCATACATTATACGAAGTTATTTTAAGAAGGAGATATACATATGGAGATCGGAAGAGCACACGTCTGAAC	16618	9776	1.69988
GAGGAAGAATCGAGAGGGACACGGCGAAATAACTTCGTATAGCATACATTATACGAAGTTATTTTAAGAAGGAGATATACATATGGAGATCGGAAGAGCACACGTCTGAAC	29215	7267	4.02023
ACCGAAGAATCGAGAGGGACACGGCGAAATAACTTCGTATAGCATACATTATACGAAGTTATTTTAAGAAGGAGATATACATATGGAGATCGGAAGAGCACACGTCTGAAC	19880	8765	2.26811
GCACAAGAATCGAGAGGGACACGGCGAAATAACTTCGTATAGCATACATTATACGAAGTTATTTTAAGAAGGAGATATACATATGGAGATCGGAAGAGCACACGTCTGAAC	25731	6789	3.7901
AGGCAAGAATCGAGAGGGACACGGCGAAATAACTTCGTATAGCATACATTATACGAAGTTATTTTAAGAAGGAGATATACATATGGAGATCGGAAGAGCACACGTCTGAAC	26441	7104	3.72199
CACCAAGAATCGAGAGGGACACGGCGAAATAACTTCGTATAGCATACATTATACGAAGTTATTTTAAGAAGGAGATATACATATGGAGATCGGAAGAGCACACGTCTGAAC	21479	7925	2.71028
CCGTAAGAATCGAGAGGGACACGGCGAAATAACTTCGTATAGCATACATTATACGAAGTTATTTTAAGAAGGAGATATACATATGGAGATCGGAAGAGCACACGTCTGAAC	19129	5613	3.40798
GGCTAAGAATCGAGAGGGACACGGCGAAATAACTTCGTATAGCATACATTATACGAAGTTATTTTAAGAAGGAGATATACATATGGAGATCGGAAGAGCACACGTCTGAAC	29825	5086	5.86414
TGGACAGAATCGAGAGGGACACGGCGAAATAACTTCGTATAGCATACATTATACGAAGTTATTTTAAGAAGGAGATATACATATGGAGATCGGAAGAGCACACGTCTGAAC	26131	7223	3.61775
GACACAGAATCGAGAGGGACACGGCGAAATAACTTCGTATAGCATACATTATACGAAGTTATTTTAAGAAGGAGATATACATATGGAGATCGGAAGAGCACACGTCTGAAC	29241	6606	4.42643
GTAGCAGAATCGAGAGGGACACGGCGAAATAACTTCGTATAGCATACATTATACGAAGTTATTTTAAGAAGGAGATATACATATGGAGATCGGAAGAGCACACGTCTGAAC	1694	19941	0.0849506
CATGCAGAATCGAGAGGGACACGGCGAAATAACTTCGTATAGCATACATTATACGAAGTTATTTTAAGAAGGAGATATACATATGGAGATCGGAAGAGCACACGTCTGAAC	1229	18710	0.0656868
ACTCCAGAATCGAGAGGGACACGGCGAAATAACTTCGTATAGCATACATTATACGAAGTTATTTTAAGAAGGAGATATACATATGGAGATCGGAAGAGCACACGTCTGAAC	2000	19265	0.103815
CTCTCAGAATCGAGAGGGACACGGCGAAATAACTTCGTATAGCATACATTATACGAAGTTATTTTAAGAAGGAGATATACATATGGAGATCGGAAGAGCACACGTCTGAAC	1185	16747	0.0707589
GCGATAGAATCGAGAGGGACACGGCGAAATAACTTCGTATAGCATACATTATACGAAGTTATTTTAAGAAGGAGATATACATATGGAGATCGGAAGAGCACACGTCTGAAC	1731	18969	0.0912542
CGCATAGAATCGAGAGGGACACGGCGAAATAACTTCGTATAGCATACATTATACGAAGTTATTTTAAGAAGGAGATATACATATGGAGATCGGAAGAGCACACGTCTGAAC	1493	18231	0.0818935
TTGGAGGAATCGAGAGGGACACGGCGAAATAACTTCGTATAGCATACATTATACGAAGTTATTTTAAGAAGGAGATATACATATGGAGATCGGAAGAGCACACGTCTGAAC	1738	17616	0.0986603
AGTGAGGAATCGAGAGGGACACGGCGAAATAACTTCGTATAGCATACATTATACGAAGTTATTTTAAGAAGGAGATATACATATGGAGATCGGAAGAGCACACGTCTGAAC	2041	18574	0.109885
TCTCAGGAATCGAGAGGGACACGGCGAAATAACTTCGTATAGCATACATTATACGAAGTTATTTTAAGAAGGAGATATACATATGGAGATCGGAAGAGCACACGTCTGAAC	1534	17611	0.0871047
AGAACGGAATCGAGAGGGACACGGCGAAATAACTTCGTATAGCATACATTATACGAAGTTATTTTAAGAAGGAGATATACATATGGAGATCGGAAGAGCACACGTCTGAAC	2133	20071	0.106273
TAACCGGAATCGAGAGGGACACGGCGAAATAACTTCGTATAGCATACATTATACGAAGTTATTTTAAGAAGGAGATATACATATGGAGATCGGAAGAGCACACGTCTGAAC	2555	19895	0.128424
AAGTCGGAATCGAGAGGGACACGGCGAAATAACTTCGTATAGCATACATTATACGAAGTTATTTTAAGAAGGAGATATACATATGGAGATCGGAAGAGCACACGTCTGAAC	4732	23187	0.20408
TGTTCGGAATCGAGAGGGACACGGCGAAATAACTTCGTATAGCATACATTATACGAAGTTATTTTAAGAAGGAGATATACATATGGAGATCGGAAGAGCACACGTCTGAAC	2044	18891	0.1082
ACCATGGAATCGAGAGGGACACGGCGAAATAACTTCGTATAGCATACATTATACGAAGTTATTTTAAGAAGGAGATATACATATGGAGATCGGAAGAGCACACGTCTGAAC	1524	15074	0.101101
TTGAGCGAATCGAGAGGGACACGGCGAAATAACTTCGTATAGCATACATTATACGAAGTTATTTTAAGAAGGAGATATACATATGGAGATCGGAAGAGCACACGTCTGAAC	29207	5880	4.96718
TAAGGCGAATCGAGAGGGACACGGCGAAATAACTTCGTATAGCATACATTATACGAAGTTATTTTAAGAAGGAGATATACATATGGAGATCGGAAGAGCACACGTCTGAAC	26462	4231	6.25431
ATTCGCGAATCGAGAGGGACACGGCGAAATAACTTCGTATAGCATACATTATACGAAGTTATTTTAAGAAGGAGATATACATATGGAGATCGGAAGAGCACACGTCTGAAC	34293	5840	5.87209
AGATGCGAATCGAGAGGGACACGGCGAAATAACTTCGTATAGCATACATTATACGAAGTTATTTTAAGAAGGAGATATACATATGGAGATCGGAAGAGCACACGTCTGAAC	2366	16337	0.144825
CATTGCGAATCGAGAGGGACACGGCGAAATAACTTCGTATAGCATACATTATACGAAGTTATTTTAAGAAGGAGATATACATATGGAGATCGGAAGAGCACACGTCTGAAC	17013	9330	1.82347
TCTACCGAATCGAGAGGGACACGGCGAAATAACTTCGTATAGCATACATTATACGAAGTTATTTTAAGAAGGAGATATACATATGGAGATCGGAAGAGCACACGTCTGAAC	2845	17310	0.164356
GAATCCGAATCGAGAGGGACACGGCGAAATAACTTCGTATAGCATACATTATACGAAGTTATTTTAAGAAGGAGATATACATATGGAGATCGGAAGAGCACACGTCTGAAC	26876	6742	3.98635
ACAGTCGAATCGAGAGGGACACGGCGAAATAACTTCGTATAGCATACATTATACGAAGTTATTTTAAGAAGGAGATATACATATGGAGATCGGAAGAGCACACGTCTGAAC	27931	7918	3.52753
TTCGTCGAATCGAGAGGGACACGGCGAAATAACTTCGTATAGCATACATTATACGAAGTTATTTTAAGAAGGAGATATACATATGGAGATCGGAAGAGCACACGTCTGAAC	29141	5408	5.3885
CAACTCGAATCGAGAGGGACACGGCGAAATAACTTCGTATAGCATACATTATACGAAGTTATTTTAAGAAGGAGATATACATATGGAGATCGGAAGAGCACACGTCTGAAC	22132	9320	2.37468
CTGTTCGAATCGAGAGGGACACGGCGAAATAACTTCGTATAGCATACATTATACGAAGTTATTTTAAGAAGGAGATATACATATGGAGATCGGAAGAGCACACGTCTGAAC	25309	7752	3.26483
CTCGATGAATCGAGAGGGACACGGCGAAATAACTTCGTATAGCATACATTATACGAAGTTATTTTAAGAAGGAGATATACATATGGAGATCGGAAGAGCACACGTCTGAAC	25106	9602	2.61466
GTGCATGAATCGAGAGGGACACGGCGAAATAACTTCGTATAGCATACATTATACGAAGTTATTTTAAGAAGGAGATATACATATGGAGATCGGAAGAGCACACGTCTGAAC	28760	8171	3.51977
AGGAGTGAATCGAGAGGGACACGGCGAAATAACTTCGTATAGCATACATTATACGAAGTTATTTTAAGAAGGAGATATACATATGGAGATCGGAAGAGCACACGTCTGAAC	25722	7414	3.46938
CCTAGTGAATCGAGAGGGACACGGCGAAATAACTTCGTATAGCATACATTATACGAAGTTATTTTAAGAAGGAGATATACATATGGAGATCGGAAGAGCACACGTCTGAAC	17226	6439	2.67526
GTTGGTGAATCGAGAGGGACACGGCGAAATAACTTCGTATAGCATACATTATACGAAGTTATTTTAAGAAGGAGATATACATATGGAGATCGGAAGAGCACACGTCTGAAC	26319	6516	4.03913
TCGGAACAATCGAGAGGGACACGGCGAAATAACTTCGTATAGCATACATTATACGAAGTTATTTTAAGAAGGAGATATACATATGGAGATCGGAAGAGCACACGTCTGAAC	34041	4420	7.70158
GTCGAACAATCGAGAGGGACACGGCGAAATAACTTCGTATAGCATACATTATACGAAGTTATTTTAAGAAGGAGATATACATATGGAGATCGGAAGAGCACACGTCTGAAC	30291	2447	12.3788
CTGCAACAATCGAGAGGGACACGGCGAAATAACTTCGTATAGCATACATTATACGAAGTTATTTTAAGAAGGAGATATACATATGGAGATCGGAAGAGCACACGTCTGAAC	1775	16894	0.105067
TGCCAACAATCGAGAGGGACACGGCGAAATAACTTCGTATAGCATACATTATACGAAGTTATTTTAAGAAGGAGATATACATATGGAGATCGGAAGAGCACACGTCTGAAC	25268	4873	5.18531
ACGAGACAATCGAGAGGGACACGGCGAAATAACTTCGTATAGCATACATTATACGAAGTTATTTTAAGAAGGAGATATACATATGGAGATCGGAAGAGCACACGTCTGAAC	2004	15854	0.126403
CGTAGACAATCGAGAGGGACACGGCGAAATAACTTCGTATAGCATACATTATACGAAGTTATTTTAAGAAGGAGATATACATATGGAGATCGGAAGAGCACACGTCTGAAC	24960	6762	3.69122
GAAGGACAATCGAGAGGGACACGGCGAAATAACTTCGTATAGCATACATTATACGAAGTTATTTTAAGAAGGAGATATACATATGGAGATCGGAAGAGCACACGTCTGAAC	29542	5494	5.37714
AGACGACAATCGAGAGGGACACGGCGAAATAACTTCGTATAGCATACATTATACGAAGTTATTTTAAGAAGGAGATATACATATGGAGATCGGAAGAGCACACGTCTGAAC	27706	5819	4.7613
TCTCGACAATCGAGAGGGACACGGCGAAATAACTTCGTATAGCATACATTATACGAAGTTATTTTAAGAAGGAGATATACATATGGAGATCGGAAGAGCACACGTCTGAAC	31714	6543	4.84701
CCATGACAATCGAGAGGGACACGGCGAAATAACTTCGTATAGCATACATTATACGAAGTTATTTTAAGAAGGAGATATACATATGGAGATCGGAAGAGCACACGTCTGAAC	16058	5099	3.14924
AGCACACAATCGAGAGGGACACGGCGAAATAACTTCGTATAGCATACATTATACGAAGTTATTTTAAGAAGGAGATATACATATGGAGATCGGAAGAGCACACGTCTGAAC	2604	20980	0.124118
GCTACACAATCGAGAGGGACACGGCGAAATAACTTCGTATAGCATACATTATACGAAGTTATTTTAAGAAGGAGATATACATATGGAGATCGGAAGAGCACACGTCTGAAC	2438	16362	0.149004
ACAGCACAATCGAGAGGGACACGGCGAAATAACTTCGTATAGCATACATTATACGAAGTTATTTTAAGAAGGAGATATACATATGGAGATCGGAAGAGCACACGTCTGAAC	2078	12314	0.168751
TACGCACAATCGAGAGGGACACGGCGAAATAACTTCGTATAGCATACATTATACGAAGTTATTTTAAGAAGGAGATATACATATGGAGATCGGAAGAGCACACGTCTGAAC	8500	12384	0.68637
CAACCACAATCGAGAGGGACACGGCGAAATAACTTCGTATAGCATACATTATACGAAGTTATTTTAAGAAGGAGATATACATATGGAGATCGGAAGAGCACACGTCTGAAC	20585	6821	3.01789
GGATCACAATCGAGAGGGACACGGCGAAATAACTTCGTATAGCATACATTATACGAAGTTATTTTAAGAAGGAGATATACATATGGAGATCGGAAGAGCACACGTCTGAAC	25409	4479	5.67292

## Sheet: NUS_5000X
barcoded_oligo	counts	counts	Ratio
TCAGAAGGATCGAGAGGGACACGGCGAAATAACTTCGTATAGCATACATTATACGAAGTTATTTTAAGAAGGAGATATACATATGGAGATCGGAAGAGCACACGTCTGAAC	24353	5905	4.12413
TCGTTGGAATCGAGAGGGACACGGCGAAATAACTTCGTATAGCATACATTATACGAAGTTATTTTAAGAAGGAGATATACATATGGAGATCGGAAGAGCACACGTCTGAAC	941	14558	0.064638
AACGAACCATCGAGAGGGACACGGCGAAATAACTTCGTATAGCATACATTATACGAAGTTATTTTAAGAAGGAGATATACATATGGAGATCGGAAGAGCACACGTCTGAAC	33498	4026	8.32042		6.99376	5.33584	0.140951	0.0741367	4.38172	7.01309	0.102776	0.10127	3.54864	5.22105	3.77188	6.96448
CGGAAGAAATCGAGAGGGACACGGCGAAATAACTTCGTATAGCATACATTATACGAAGTTATTTTAAGAAGGAGATATACATATGGAGATCGGAAGAGCACACGTCTGAAC	1245	15404	0.0808232		3.93878	7.40037	0.142952	0.146765	4.82086	3.5095	0.130699	0.246063	4.6356	4.4364	0.161262	0.86274
GCCAAGAAATCGAGAGGGACACGGCGAAATAACTTCGTATAGCATACATTATACGAAGTTATTTTAAGAAGGAGATATACATATGGAGATCGGAAGAGCACACGTCTGAAC	23611	6919	3.41249		4.07648	5.65892	4.77717	0.102175	2.83245	4.8606	0.0839355	0.113382	4.30892	3.21381	0.118582	0.159909
GGAGAGAAATCGAGAGGGACACGGCGAAATAACTTCGTATAGCATACATTATACGAAGTTATTTTAAGAAGGAGATATACATATGGAGATCGGAAGAGCACACGTCTGAAC	3716	15694	0.236778		2.1315	0.133381	3.73672	0.077082	2.16843	5.08921	0.0964545	0.0953281	7.12438	3.01633	6.44926	4.12177
ACGGAGAAATCGAGAGGGACACGGCGAAATAACTTCGTATAGCATACATTATACGAAGTTATTTTAAGAAGGAGATATACATATGGAGATCGGAAGAGCACACGTCTGAAC	29631	7357	4.02759		4.02759	0.0831768	3.99554	0.172051	1.96103	8.22587	0.0819818	0.0700513	5.23833	4.59365	6.82704	6.00591
CACGAGAAATCGAGAGGGACACGGCGAAATAACTTCGTATAGCATACATTATACGAAGTTATTTTAAGAAGGAGATATACATATGGAGATCGGAAGAGCACACGTCTGAAC	1417	17036	0.0831768		3.41249	0.236778	0.125649	2.97878	2.84203	4.92864	0.0998501	0.063455	2.33093	0.182402	0.139743	4.87681
CCACAGAAATCGAGAGGGACACGGCGAAATAACTTCGTATAGCATACATTATACGAAGTTATTTTAAGAAGGAGATATACATATGGAGATCGGAAGAGCACACGTCTGAAC	14021	6578	2.1315		8.32042	0.0808232	0.100269	4.78977	3.71819	3.49513	0.0841703	0.0652225	7.55716	0.153189	0.102538	6.72286
GAGCAGAAATCGAGAGGGACACGGCGAAATAACTTCGTATAGCATACATTATACGAAGTTATTTTAAGAAGGAGATATACATATGGAGATCGGAAGAGCACACGTCTGAAC	2230	16719	0.133381		4.12413	0.064638	0.0730548	3.54241	2.68118	7.47126	4.60483	5.81943	6.26036	8.3859	10.3059	15.8563
AGCCAGAAATCGAGAGGGACACGGCGAAATAACTTCGTATAGCATACATTATACGAAGTTATTTTAAGAAGGAGATATACATATGGAGATCGGAAGAGCACACGTCTGAAC	25906	6355	4.07648
TCGAGGAAATCGAGAGGGACACGGCGAAATAACTTCGTATAGCATACATTATACGAAGTTATTTTAAGAAGGAGATATACATATGGAGATCGGAAGAGCACACGTCTGAAC	30196	5336	5.65892
CTCAGGAAATCGAGAGGGACACGGCGAAATAACTTCGTATAGCATACATTATACGAAGTTATTTTAAGAAGGAGATATACATATGGAGATCGGAAGAGCACACGTCTGAAC	22774	5782	3.93878
GGTAGGAAATCGAGAGGGACACGGCGAAATAACTTCGTATAGCATACATTATACGAAGTTATTTTAAGAAGGAGATATACATATGGAGATCGGAAGAGCACACGTCTGAAC	32051	4331	7.40037
TGACGGAAATCGAGAGGGACACGGCGAAATAACTTCGTATAGCATACATTATACGAAGTTATTTTAAGAAGGAGATATACATATGGAGATCGGAAGAGCACACGTCTGAAC	31367	4485	6.99376
ATGCGGAAATCGAGAGGGACACGGCGAAATAACTTCGTATAGCATACATTATACGAAGTTATTTTAAGAAGGAGATATACATATGGAGATCGGAAGAGCACACGTCTGAAC	30537	5723	5.33584
CGATCGAAATCGAGAGGGACACGGCGAAATAACTTCGTATAGCATACATTATACGAAGTTATTTTAAGAAGGAGATATACATATGGAGATCGGAAGAGCACACGTCTGAAC	1168	15988	0.0730548
CTGGTGAAATCGAGAGGGACACGGCGAAATAACTTCGTATAGCATACATTATACGAAGTTATTTTAAGAAGGAGATATACATATGGAGATCGGAAGAGCACACGTCTGAAC	19377	5470	3.54241
GTCCTGAAATCGAGAGGGACACGGCGAAATAACTTCGTATAGCATACATTATACGAAGTTATTTTAAGAAGGAGATATACATATGGAGATCGGAAGAGCACACGTCTGAAC	1605	16007	0.100269
GTGGACAAATCGAGAGGGACACGGCGAAATAACTTCGTATAGCATACATTATACGAAGTTATTTTAAGAAGGAGATATACATATGGAGATCGGAAGAGCACACGTCTGAAC	29596	6179	4.78977
TGCGACAAATCGAGAGGGACACGGCGAAATAACTTCGTATAGCATACATTATACGAAGTTATTTTAAGAAGGAGATATACATATGGAGATCGGAAGAGCACACGTCTGAAC	2104	16745	0.125649
CCTGACAAATCGAGAGGGACACGGCGAAATAACTTCGTATAGCATACATTATACGAAGTTATTTTAAGAAGGAGATATACATATGGAGATCGGAAGAGCACACGTCTGAAC	18948	6361	2.97878
TCGCACAAATCGAGAGGGACACGGCGAAATAACTTCGTATAGCATACATTATACGAAGTTATTTTAAGAAGGAGATATACATATGGAGATCGGAAGAGCACACGTCTGAAC	27765	6949	3.99554
CTCCACAAATCGAGAGGGACACGGCGAAATAACTTCGTATAGCATACATTATACGAAGTTATTTTAAGAAGGAGATATACATATGGAGATCGGAAGAGCACACGTCTGAAC	2684	15600	0.172051
GGTCACAAATCGAGAGGGACACGGCGAAATAACTTCGTATAGCATACATTATACGAAGTTATTTTAAGAAGGAGATATACATATGGAGATCGGAAGAGCACACGTCTGAAC	27719	7418	3.73672
CGAAGCAAATCGAGAGGGACACGGCGAAATAACTTCGTATAGCATACATTATACGAAGTTATTTTAAGAAGGAGATATACATATGGAGATCGGAAGAGCACACGTCTGAAC	1306	16943	0.077082
GAGAGCAAATCGAGAGGGACACGGCGAAATAACTTCGTATAGCATACATTATACGAAGTTATTTTAAGAAGGAGATATACATATGGAGATCGGAAGAGCACACGTCTGAAC	29800	6238	4.77717
ACCAGCAAATCGAGAGGGACACGGCGAAATAACTTCGTATAGCATACATTATACGAAGTTATTTTAAGAAGGAGATATACATATGGAGATCGGAAGAGCACACGTCTGAAC	1682	16462	0.102175
AGTGGCAAATCGAGAGGGACACGGCGAAATAACTTCGTATAGCATACATTATACGAAGTTATTTTAAGAAGGAGATATACATATGGAGATCGGAAGAGCACACGTCTGAAC	2366	16551	0.142952
GTACGCAAATCGAGAGGGACACGGCGAAATAACTTCGTATAGCATACATTATACGAAGTTATTTTAAGAAGGAGATATACATATGGAGATCGGAAGAGCACACGTCTGAAC	2055	14002	0.146765
TACCGCAAATCGAGAGGGACACGGCGAAATAACTTCGTATAGCATACATTATACGAAGTTATTTTAAGAAGGAGATATACATATGGAGATCGGAAGAGCACACGTCTGAAC	2303	16339	0.140951
TGGTGCAAATCGAGAGGGACACGGCGAAATAACTTCGTATAGCATACATTATACGAAGTTATTTTAAGAAGGAGATATACATATGGAGATCGGAAGAGCACACGTCTGAAC	1183	15957	0.0741367
CCAGGTAAATCGAGAGGGACACGGCGAAATAACTTCGTATAGCATACATTATACGAAGTTATTTTAAGAAGGAGATATACATATGGAGATCGGAAGAGCACACGTCTGAAC	16567	6179	2.68118
GACGGTAAATCGAGAGGGACACGGCGAAATAACTTCGTATAGCATACATTATACGAAGTTATTTTAAGAAGGAGATATACATATGGAGATCGGAAGAGCACACGTCTGAAC	33927	4541	7.47126
GCTCGTAAATCGAGAGGGACACGGCGAAATAACTTCGTATAGCATACATTATACGAAGTTATTTTAAGAAGGAGATATACATATGGAGATCGGAAGAGCACACGTCTGAAC	27998	7530	3.71819
CGCTGTAAATCGAGAGGGACACGGCGAAATAACTTCGTATAGCATACATTATACGAAGTTATTTTAAGAAGGAGATATACATATGGAGATCGGAAGAGCACACGTCTGAAC	23683	6776	3.49513
CGTGCTAAATCGAGAGGGACACGGCGAAATAACTTCGTATAGCATACATTATACGAAGTTATTTTAAGAAGGAGATATACATATGGAGATCGGAAGAGCACACGTCTGAAC	22668	7976	2.84203
GGACCTAAATCGAGAGGGACACGGCGAAATAACTTCGTATAGCATACATTATACGAAGTTATTTTAAGAAGGAGATATACATATGGAGATCGGAAGAGCACACGTCTGAAC	30321	6152	4.92864
CAGCCTAAATCGAGAGGGACACGGCGAAATAACTTCGTATAGCATACATTATACGAAGTTATTTTAAGAAGGAGATATACATATGGAGATCGGAAGAGCACACGTCTGAAC	18520	9444	1.96103
GCGTCTAAATCGAGAGGGACACGGCGAAATAACTTCGTATAGCATACATTATACGAAGTTATTTTAAGAAGGAGATATACATATGGAGATCGGAAGAGCACACGTCTGAAC	36819	4476	8.22587
CGAGAAGAATCGAGAGGGACACGGCGAAATAACTTCGTATAGCATACATTATACGAAGTTATTTTAAGAAGGAGATATACATATGGAGATCGGAAGAGCACACGTCTGAAC	19479	8983	2.16843
GAGGAAGAATCGAGAGGGACACGGCGAAATAACTTCGTATAGCATACATTATACGAAGTTATTTTAAGAAGGAGATATACATATGGAGATCGGAAGAGCACACGTCTGAAC	33772	6636	5.08921
ACCGAAGAATCGAGAGGGACACGGCGAAATAACTTCGTATAGCATACATTATACGAAGTTATTTTAAGAAGGAGATATACATATGGAGATCGGAAGAGCACACGTCTGAAC	23566	8320	2.83245
GCACAAGAATCGAGAGGGACACGGCGAAATAACTTCGTATAGCATACATTATACGAAGTTATTTTAAGAAGGAGATATACATATGGAGATCGGAAGAGCACACGTCTGAAC	29742	6119	4.8606
AGGCAAGAATCGAGAGGGACACGGCGAAATAACTTCGTATAGCATACATTATACGAAGTTATTTTAAGAAGGAGATATACATATGGAGATCGGAAGAGCACACGTCTGAAC	30921	6414	4.82086
CACCAAGAATCGAGAGGGACACGGCGAAATAACTTCGTATAGCATACATTATACGAAGTTATTTTAAGAAGGAGATATACATATGGAGATCGGAAGAGCACACGTCTGAAC	25121	7158	3.5095
CCGTAAGAATCGAGAGGGACACGGCGAAATAACTTCGTATAGCATACATTATACGAAGTTATTTTAAGAAGGAGATATACATATGGAGATCGGAAGAGCACACGTCTGAAC	22246	5077	4.38172
GGCTAAGAATCGAGAGGGACACGGCGAAATAACTTCGTATAGCATACATTATACGAAGTTATTTTAAGAAGGAGATATACATATGGAGATCGGAAGAGCACACGTCTGAAC	34287	4889	7.01309
TGGACAGAATCGAGAGGGACACGGCGAAATAACTTCGTATAGCATACATTATACGAAGTTATTTTAAGAAGGAGATATACATATGGAGATCGGAAGAGCACACGTCTGAAC	30728	6673	4.60483
GACACAGAATCGAGAGGGACACGGCGAAATAACTTCGTATAGCATACATTATACGAAGTTATTTTAAGAAGGAGATATACATATGGAGATCGGAAGAGCACACGTCTGAAC	34195	5876	5.81943
GTAGCAGAATCGAGAGGGACACGGCGAAATAACTTCGTATAGCATACATTATACGAAGTTATTTTAAGAAGGAGATATACATATGGAGATCGGAAGAGCACACGTCTGAAC	1542	18320	0.0841703
CATGCAGAATCGAGAGGGACACGGCGAAATAACTTCGTATAGCATACATTATACGAAGTTATTTTAAGAAGGAGATATACATATGGAGATCGGAAGAGCACACGTCTGAAC	1120	17172	0.0652225
ACTCCAGAATCGAGAGGGACACGGCGAAATAACTTCGTATAGCATACATTATACGAAGTTATTTTAAGAAGGAGATATACATATGGAGATCGGAAGAGCACACGTCTGAAC	1799	18017	0.0998501
CTCTCAGAATCGAGAGGGACACGGCGAAATAACTTCGTATAGCATACATTATACGAAGTTATTTTAAGAAGGAGATATACATATGGAGATCGGAAGAGCACACGTCTGAAC	1034	16295	0.063455
GCGATAGAATCGAGAGGGACACGGCGAAATAACTTCGTATAGCATACATTATACGAAGTTATTTTAAGAAGGAGATATACATATGGAGATCGGAAGAGCACACGTCTGAAC	1471	17943	0.0819818
CGCATAGAATCGAGAGGGACACGGCGAAATAACTTCGTATAGCATACATTATACGAAGTTATTTTAAGAAGGAGATATACATATGGAGATCGGAAGAGCACACGTCTGAAC	1188	16959	0.0700513
TTGGAGGAATCGAGAGGGACACGGCGAAATAACTTCGTATAGCATACATTATACGAAGTTATTTTAAGAAGGAGATATACATATGGAGATCGGAAGAGCACACGTCTGAAC	1567	16246	0.0964545
AGTGAGGAATCGAGAGGGACACGGCGAAATAACTTCGTATAGCATACATTATACGAAGTTATTTTAAGAAGGAGATATACATATGGAGATCGGAAGAGCACACGTCTGAAC	1614	16931	0.0953281
TCTCAGGAATCGAGAGGGACACGGCGAAATAACTTCGTATAGCATACATTATACGAAGTTATTTTAAGAAGGAGATATACATATGGAGATCGGAAGAGCACACGTCTGAAC	1394	16608	0.0839355
AGAACGGAATCGAGAGGGACACGGCGAAATAACTTCGTATAGCATACATTATACGAAGTTATTTTAAGAAGGAGATATACATATGGAGATCGGAAGAGCACACGTCTGAAC	2119	18689	0.113382
TAACCGGAATCGAGAGGGACACGGCGAAATAACTTCGTATAGCATACATTATACGAAGTTATTTTAAGAAGGAGATATACATATGGAGATCGGAAGAGCACACGTCTGAAC	2365	18095	0.130699
AAGTCGGAATCGAGAGGGACACGGCGAAATAACTTCGTATAGCATACATTATACGAAGTTATTTTAAGAAGGAGATATACATATGGAGATCGGAAGAGCACACGTCTGAAC	5125	20828	0.246063
TGTTCGGAATCGAGAGGGACACGGCGAAATAACTTCGTATAGCATACATTATACGAAGTTATTTTAAGAAGGAGATATACATATGGAGATCGGAAGAGCACACGTCTGAAC	1829	17796	0.102776
ACCATGGAATCGAGAGGGACACGGCGAAATAACTTCGTATAGCATACATTATACGAAGTTATTTTAAGAAGGAGATATACATATGGAGATCGGAAGAGCACACGTCTGAAC	1380	13627	0.10127
TTGAGCGAATCGAGAGGGACACGGCGAAATAACTTCGTATAGCATACATTATACGAAGTTATTTTAAGAAGGAGATATACATATGGAGATCGGAAGAGCACACGTCTGAAC	33831	5404	6.26036
TAAGGCGAATCGAGAGGGACACGGCGAAATAACTTCGTATAGCATACATTATACGAAGTTATTTTAAGAAGGAGATATACATATGGAGATCGGAAGAGCACACGTCTGAAC	31531	3760	8.3859
ATTCGCGAATCGAGAGGGACACGGCGAAATAACTTCGTATAGCATACATTATACGAAGTTATTTTAAGAAGGAGATATACATATGGAGATCGGAAGAGCACACGTCTGAAC	40189	5318	7.55716
AGATGCGAATCGAGAGGGACACGGCGAAATAACTTCGTATAGCATACATTATACGAAGTTATTTTAAGAAGGAGATATACATATGGAGATCGGAAGAGCACACGTCTGAAC	2368	15458	0.153189
CATTGCGAATCGAGAGGGACACGGCGAAATAACTTCGTATAGCATACATTATACGAAGTTATTTTAAGAAGGAGATATACATATGGAGATCGGAAGAGCACACGTCTGAAC	19694	8449	2.33093
TCTACCGAATCGAGAGGGACACGGCGAAATAACTTCGTATAGCATACATTATACGAAGTTATTTTAAGAAGGAGATATACATATGGAGATCGGAAGAGCACACGTCTGAAC	2927	16047	0.182402
GAATCCGAATCGAGAGGGACACGGCGAAATAACTTCGTATAGCATACATTATACGAAGTTATTTTAAGAAGGAGATATACATATGGAGATCGGAAGAGCACACGTCTGAAC	31430	6000	5.23833
ACAGTCGAATCGAGAGGGACACGGCGAAATAACTTCGTATAGCATACATTATACGAAGTTATTTTAAGAAGGAGATATACATATGGAGATCGGAAGAGCACACGTCTGAAC	33575	7309	4.59365
TTCGTCGAATCGAGAGGGACACGGCGAAATAACTTCGTATAGCATACATTATACGAAGTTATTTTAAGAAGGAGATATACATATGGAGATCGGAAGAGCACACGTCTGAAC	34539	4848	7.12438
CAACTCGAATCGAGAGGGACACGGCGAAATAACTTCGTATAGCATACATTATACGAAGTTATTTTAAGAAGGAGATATACATATGGAGATCGGAAGAGCACACGTCTGAAC	25497	8453	3.01633
CTGTTCGAATCGAGAGGGACACGGCGAAATAACTTCGTATAGCATACATTATACGAAGTTATTTTAAGAAGGAGATATACATATGGAGATCGGAAGAGCACACGTCTGAAC	30184	7005	4.30892
CTCGATGAATCGAGAGGGACACGGCGAAATAACTTCGTATAGCATACATTATACGAAGTTATTTTAAGAAGGAGATATACATATGGAGATCGGAAGAGCACACGTCTGAAC	29326	9125	3.21381
GTGCATGAATCGAGAGGGACACGGCGAAATAACTTCGTATAGCATACATTATACGAAGTTATTTTAAGAAGGAGATATACATATGGAGATCGGAAGAGCACACGTCTGAAC	34016	7338	4.6356
AGGAGTGAATCGAGAGGGACACGGCGAAATAACTTCGTATAGCATACATTATACGAAGTTATTTTAAGAAGGAGATATACATATGGAGATCGGAAGAGCACACGTCTGAAC	30345	6840	4.4364
CCTAGTGAATCGAGAGGGACACGGCGAAATAACTTCGTATAGCATACATTATACGAAGTTATTTTAAGAAGGAGATATACATATGGAGATCGGAAGAGCACACGTCTGAAC	20465	5767	3.54864
GTTGGTGAATCGAGAGGGACACGGCGAAATAACTTCGTATAGCATACATTATACGAAGTTATTTTAAGAAGGAGATATACATATGGAGATCGGAAGAGCACACGTCTGAAC	30705	5881	5.22105
TCGGAACAATCGAGAGGGACACGGCGAAATAACTTCGTATAGCATACATTATACGAAGTTATTTTAAGAAGGAGATATACATATGGAGATCGGAAGAGCACACGTCTGAAC	39884	3870	10.3059
GTCGAACAATCGAGAGGGACACGGCGAAATAACTTCGTATAGCATACATTATACGAAGTTATTTTAAGAAGGAGATATACATATGGAGATCGGAAGAGCACACGTCTGAAC	35534	2241	15.8563
CTGCAACAATCGAGAGGGACACGGCGAAATAACTTCGTATAGCATACATTATACGAAGTTATTTTAAGAAGGAGATATACATATGGAGATCGGAAGAGCACACGTCTGAAC	1624	15838	0.102538
TGCCAACAATCGAGAGGGACACGGCGAAATAACTTCGTATAGCATACATTATACGAAGTTATTTTAAGAAGGAGATATACATATGGAGATCGGAAGAGCACACGTCTGAAC	29668	4413	6.72286
ACGAGACAATCGAGAGGGACACGGCGAAATAACTTCGTATAGCATACATTATACGAAGTTATTTTAAGAAGGAGATATACATATGGAGATCGGAAGAGCACACGTCTGAAC	2045	14634	0.139743
CGTAGACAATCGAGAGGGACACGGCGAAATAACTTCGTATAGCATACATTATACGAAGTTATTTTAAGAAGGAGATATACATATGGAGATCGGAAGAGCACACGTCTGAAC	29612	6072	4.87681
GAAGGACAATCGAGAGGGACACGGCGAAATAACTTCGTATAGCATACATTATACGAAGTTATTTTAAGAAGGAGATATACATATGGAGATCGGAAGAGCACACGTCTGAAC	34695	5082	6.82704
AGACGACAATCGAGAGGGACACGGCGAAATAACTTCGTATAGCATACATTATACGAAGTTATTTTAAGAAGGAGATATACATATGGAGATCGGAAGAGCACACGTCTGAAC	32522	5415	6.00591
TCTCGACAATCGAGAGGGACACGGCGAAATAACTTCGTATAGCATACATTATACGAAGTTATTTTAAGAAGGAGATATACATATGGAGATCGGAAGAGCACACGTCTGAAC	37051	5745	6.44926
CCATGACAATCGAGAGGGACACGGCGAAATAACTTCGTATAGCATACATTATACGAAGTTATTTTAAGAAGGAGATATACATATGGAGATCGGAAGAGCACACGTCTGAAC	18989	4607	4.12177
AGCACACAATCGAGAGGGACACGGCGAAATAACTTCGTATAGCATACATTATACGAAGTTATTTTAAGAAGGAGATATACATATGGAGATCGGAAGAGCACACGTCTGAAC	2312	19497	0.118582
GCTACACAATCGAGAGGGACACGGCGAAATAACTTCGTATAGCATACATTATACGAAGTTATTTTAAGAAGGAGATATACATATGGAGATCGGAAGAGCACACGTCTGAAC	2394	14971	0.159909
ACAGCACAATCGAGAGGGACACGGCGAAATAACTTCGTATAGCATACATTATACGAAGTTATTTTAAGAAGGAGATATACATATGGAGATCGGAAGAGCACACGTCTGAAC	1855	11503	0.161262
TACGCACAATCGAGAGGGACACGGCGAAATAACTTCGTATAGCATACATTATACGAAGTTATTTTAAGAAGGAGATATACATATGGAGATCGGAAGAGCACACGTCTGAAC	9799	11358	0.86274
CAACCACAATCGAGAGGGACACGGCGAAATAACTTCGTATAGCATACATTATACGAAGTTATTTTAAGAAGGAGATATACATATGGAGATCGGAAGAGCACACGTCTGAAC	23876	6330	3.77188
GGATCACAATCGAGAGGGACACGGCGAAATAACTTCGTATAGCATACATTATACGAAGTTATTTTAAGAAGGAGATATACATATGGAGATCGGAAGAGCACACGTCTGAAC	29801	4279	6.96448

## Sheet: NUS_50000X
barcoded_oligo	counts	counts	Ratio
TCAGAAGGATCGAGAGGGACACGGCGAAATAACTTCGTATAGCATACATTATACGAAGTTATTTTAAGAAGGAGATATACATATGGAGATCGGAAGAGCACACGTCTGAAC	20616	3104	6.64175
TCGTTGGAATCGAGAGGGACACGGCGAAATAACTTCGTATAGCATACATTATACGAAGTTATTTTAAGAAGGAGATATACATATGGAGATCGGAAGAGCACACGTCTGAAC	751	7494	0.100214
AACGAACCATCGAGAGGGACACGGCGAAATAACTTCGTATAGCATACATTATACGAAGTTATTTTAAGAAGGAGATATACATATGGAGATCGGAAGAGCACACGTCTGAAC	29381	2309	12.7246		11.626	8.85088	0.215459	0.100853	7.26991	11.7281	0.145016	0.170139	5.75834	8.40325	6.42814	12.1381
CGGAAGAAATCGAGAGGGACACGGCGAAATAACTTCGTATAGCATACATTATACGAAGTTATTTTAAGAAGGAGATATACATATGGAGATCGGAAGAGCACACGTCTGAAC	930	7970	0.116688		6.58941	12.6763	0.21359	0.255546	8.03669	5.72088	0.199878	0.396691	7.54778	7.3108	0.251707	1.43429
GCCAAGAAATCGAGAGGGACACGGCGAAATAACTTCGTATAGCATACATTATACGAAGTTATTTTAAGAAGGAGATATACATATGGAGATCGGAAGAGCACACGTCTGAAC	20854	3744	5.56998		6.69994	9.30891	8.24196	0.158341	4.8498	8.08786	0.132476	0.173259	7.15851	5.66149	0.191151	0.258148
GGAGAGAAATCGAGAGGGACACGGCGAAATAACTTCGTATAGCATACATTATACGAAGTTATTTTAAGAAGGAGATATACATATGGAGATCGGAAGAGCACACGTCTGAAC	3349	8183	0.409263		3.51622	0.22181	6.14977	0.101876	3.67309	8.40474	0.139213	0.151801	11.9968	5.00248	10.9825	6.74299
ACGGAGAAATCGAGAGGGACACGGCGAAATAACTTCGTATAGCATACATTATACGAAGTTATTTTAAGAAGGAGATATACATATGGAGATCGGAAGAGCACACGTCTGAAC	25583	3828	6.68312		6.68312	0.135114	6.42873	0.287256	3.36814	13.3835	0.123969	0.114476	8.81473	7.44292	11.4025	10.4225
CACGAGAAATCGAGAGGGACACGGCGAAATAACTTCGTATAGCATACATTATACGAAGTTATTTTAAGAAGGAGATATACATATGGAGATCGGAAGAGCACACGTCTGAAC	1224	9059	0.135114		5.56998	0.409263	0.186798	5.07999	4.7883	8.4209	0.158533	0.095892	3.83629	0.29361	0.232909	8.1558
CCACAGAAATCGAGAGGGACACGGCGAAATAACTTCGTATAGCATACATTATACGAAGTTATTTTAAGAAGGAGATATACATATGGAGATCGGAAGAGCACACGTCTGAAC	12029	3421	3.51622		12.7246	0.116688	0.16368	8.06648	6.66757	5.56149	0.131998	0.090979	12.8471	0.253372	0.172435	11.3087
GAGCAGAAATCGAGAGGGACACGGCGAAATAACTTCGTATAGCATACATTATACGAAGTTATTTTAAGAAGGAGATATACATATGGAGATCGGAAGAGCACACGTCTGAAC	1973	8895	0.22181		6.64175	0.100214	0.112589	5.49868	4.29204	11.9881	7.54945	9.52463	9.96011	13.5114	17.0156	25.1818
AGCCAGAAATCGAGAGGGACACGGCGAAATAACTTCGTATAGCATACATTATACGAAGTTATTTTAAGAAGGAGATATACATATGGAGATCGGAAGAGCACACGTCTGAAC	22686	3386	6.69994
TCGAGGAAATCGAGAGGGACACGGCGAAATAACTTCGTATAGCATACATTATACGAAGTTATTTTAAGAAGGAGATATACATATGGAGATCGGAAGAGCACACGTCTGAAC	25916	2784	9.30891
CTCAGGAAATCGAGAGGGACACGGCGAAATAACTTCGTATAGCATACATTATACGAAGTTATTTTAAGAAGGAGATATACATATGGAGATCGGAAGAGCACACGTCTGAAC	19788	3003	6.58941
GGTAGGAAATCGAGAGGGACACGGCGAAATAACTTCGTATAGCATACATTATACGAAGTTATTTTAAGAAGGAGATATACATATGGAGATCGGAAGAGCACACGTCTGAAC	27609	2178	12.6763
TGACGGAAATCGAGAGGGACACGGCGAAATAACTTCGTATAGCATACATTATACGAAGTTATTTTAAGAAGGAGATATACATATGGAGATCGGAAGAGCACACGTCTGAAC	26984	2321	11.626
ATGCGGAAATCGAGAGGGACACGGCGAAATAACTTCGTATAGCATACATTATACGAAGTTATTTTAAGAAGGAGATATACATATGGAGATCGGAAGAGCACACGTCTGAAC	26234	2964	8.85088
CGATCGAAATCGAGAGGGACACGGCGAAATAACTTCGTATAGCATACATTATACGAAGTTATTTTAAGAAGGAGATATACATATGGAGATCGGAAGAGCACACGTCTGAAC	948	8420	0.112589
CTGGTGAAATCGAGAGGGACACGGCGAAATAACTTCGTATAGCATACATTATACGAAGTTATTTTAAGAAGGAGATATACATATGGAGATCGGAAGAGCACACGTCTGAAC	16705	3038	5.49868
GTCCTGAAATCGAGAGGGACACGGCGAAATAACTTCGTATAGCATACATTATACGAAGTTATTTTAAGAAGGAGATATACATATGGAGATCGGAAGAGCACACGTCTGAAC	1370	8370	0.16368
GTGGACAAATCGAGAGGGACACGGCGAAATAACTTCGTATAGCATACATTATACGAAGTTATTTTAAGAAGGAGATATACATATGGAGATCGGAAGAGCACACGTCTGAAC	25845	3204	8.06648
TGCGACAAATCGAGAGGGACACGGCGAAATAACTTCGTATAGCATACATTATACGAAGTTATTTTAAGAAGGAGATATACATATGGAGATCGGAAGAGCACACGTCTGAAC	1647	8817	0.186798
CCTGACAAATCGAGAGGGACACGGCGAAATAACTTCGTATAGCATACATTATACGAAGTTATTTTAAGAAGGAGATATACATATGGAGATCGGAAGAGCACACGTCTGAAC	16703	3288	5.07999
TCGCACAAATCGAGAGGGACACGGCGAAATAACTTCGTATAGCATACATTATACGAAGTTATTTTAAGAAGGAGATATACATATGGAGATCGGAAGAGCACACGTCTGAAC	23632	3676	6.42873
CTCCACAAATCGAGAGGGACACGGCGAAATAACTTCGTATAGCATACATTATACGAAGTTATTTTAAGAAGGAGATATACATATGGAGATCGGAAGAGCACACGTCTGAAC	2342	8153	0.287256
GGTCACAAATCGAGAGGGACACGGCGAAATAACTTCGTATAGCATACATTATACGAAGTTATTTTAAGAAGGAGATATACATATGGAGATCGGAAGAGCACACGTCTGAAC	24267	3946	6.14977
CGAAGCAAATCGAGAGGGACACGGCGAAATAACTTCGTATAGCATACATTATACGAAGTTATTTTAAGAAGGAGATATACATATGGAGATCGGAAGAGCACACGTCTGAAC	907	8903	0.101876
GAGAGCAAATCGAGAGGGACACGGCGAAATAACTTCGTATAGCATACATTATACGAAGTTATTTTAAGAAGGAGATATACATATGGAGATCGGAAGAGCACACGTCTGAAC	25888	3141	8.24196
ACCAGCAAATCGAGAGGGACACGGCGAAATAACTTCGTATAGCATACATTATACGAAGTTATTTTAAGAAGGAGATATACATATGGAGATCGGAAGAGCACACGTCTGAAC	1344	8488	0.158341
AGTGGCAAATCGAGAGGGACACGGCGAAATAACTTCGTATAGCATACATTATACGAAGTTATTTTAAGAAGGAGATATACATATGGAGATCGGAAGAGCACACGTCTGAAC	1864	8727	0.21359
GTACGCAAATCGAGAGGGACACGGCGAAATAACTTCGTATAGCATACATTATACGAAGTTATTTTAAGAAGGAGATATACATATGGAGATCGGAAGAGCACACGTCTGAAC	1820	7122	0.255546
TACCGCAAATCGAGAGGGACACGGCGAAATAACTTCGTATAGCATACATTATACGAAGTTATTTTAAGAAGGAGATATACATATGGAGATCGGAAGAGCACACGTCTGAAC	1837	8526	0.215459
TGGTGCAAATCGAGAGGGACACGGCGAAATAACTTCGTATAGCATACATTATACGAAGTTATTTTAAGAAGGAGATATACATATGGAGATCGGAAGAGCACACGTCTGAAC	851	8438	0.100853
CCAGGTAAATCGAGAGGGACACGGCGAAATAACTTCGTATAGCATACATTATACGAAGTTATTTTAAGAAGGAGATATACATATGGAGATCGGAAGAGCACACGTCTGAAC	13962	3253	4.29204
GACGGTAAATCGAGAGGGACACGGCGAAATAACTTCGTATAGCATACATTATACGAAGTTATTTTAAGAAGGAGATATACATATGGAGATCGGAAGAGCACACGTCTGAAC	29263	2441	11.9881
GCTCGTAAATCGAGAGGGACACGGCGAAATAACTTCGTATAGCATACATTATACGAAGTTATTTTAAGAAGGAGATATACATATGGAGATCGGAAGAGCACACGTCTGAAC	24510	3676	6.66757
CGCTGTAAATCGAGAGGGACACGGCGAAATAACTTCGTATAGCATACATTATACGAAGTTATTTTAAGAAGGAGATATACATATGGAGATCGGAAGAGCACACGTCTGAAC	19899	3578	5.56149
CGTGCTAAATCGAGAGGGACACGGCGAAATAACTTCGTATAGCATACATTATACGAAGTTATTTTAAGAAGGAGATATACATATGGAGATCGGAAGAGCACACGTCTGAAC	19158	4001	4.7883
GGACCTAAATCGAGAGGGACACGGCGAAATAACTTCGTATAGCATACATTATACGAAGTTATTTTAAGAAGGAGATATACATATGGAGATCGGAAGAGCACACGTCTGAAC	26669	3167	8.4209
CAGCCTAAATCGAGAGGGACACGGCGAAATAACTTCGTATAGCATACATTATACGAAGTTATTTTAAGAAGGAGATATACATATGGAGATCGGAAGAGCACACGTCTGAAC	16194	4808	3.36814
GCGTCTAAATCGAGAGGGACACGGCGAAATAACTTCGTATAGCATACATTATACGAAGTTATTTTAAGAAGGAGATATACATATGGAGATCGGAAGAGCACACGTCTGAAC	31197	2331	13.3835
CGAGAAGAATCGAGAGGGACACGGCGAAATAACTTCGTATAGCATACATTATACGAAGTTATTTTAAGAAGGAGATATACATATGGAGATCGGAAGAGCACACGTCTGAAC	16966	4619	3.67309
GAGGAAGAATCGAGAGGGACACGGCGAAATAACTTCGTATAGCATACATTATACGAAGTTATTTTAAGAAGGAGATATACATATGGAGATCGGAAGAGCACACGTCTGAAC	29425	3501	8.40474
ACCGAAGAATCGAGAGGGACACGGCGAAATAACTTCGTATAGCATACATTATACGAAGTTATTTTAAGAAGGAGATATACATATGGAGATCGGAAGAGCACACGTCTGAAC	20471	4221	4.8498
GCACAAGAATCGAGAGGGACACGGCGAAATAACTTCGTATAGCATACATTATACGAAGTTATTTTAAGAAGGAGATATACATATGGAGATCGGAAGAGCACACGTCTGAAC	26051	3221	8.08786
AGGCAAGAATCGAGAGGGACACGGCGAAATAACTTCGTATAGCATACATTATACGAAGTTATTTTAAGAAGGAGATATACATATGGAGATCGGAAGAGCACACGTCTGAAC	27164	3380	8.03669
CACCAAGAATCGAGAGGGACACGGCGAAATAACTTCGTATAGCATACATTATACGAAGTTATTTTAAGAAGGAGATATACATATGGAGATCGGAAGAGCACACGTCTGAAC	22054	3855	5.72088
CCGTAAGAATCGAGAGGGACACGGCGAAATAACTTCGTATAGCATACATTATACGAAGTTATTTTAAGAAGGAGATATACATATGGAGATCGGAAGAGCACACGTCTGAAC	18800	2586	7.26991
GGCTAAGAATCGAGAGGGACACGGCGAAATAACTTCGTATAGCATACATTATACGAAGTTATTTTAAGAAGGAGATATACATATGGAGATCGGAAGAGCACACGTCTGAAC	30059	2563	11.7281
TGGACAGAATCGAGAGGGACACGGCGAAATAACTTCGTATAGCATACATTATACGAAGTTATTTTAAGAAGGAGATATACATATGGAGATCGGAAGAGCACACGTCTGAAC	26944	3569	7.54945
GACACAGAATCGAGAGGGACACGGCGAAATAACTTCGTATAGCATACATTATACGAAGTTATTTTAAGAAGGAGATATACATATGGAGATCGGAAGAGCACACGTCTGAAC	29393	3086	9.52463
GTAGCAGAATCGAGAGGGACACGGCGAAATAACTTCGTATAGCATACATTATACGAAGTTATTTTAAGAAGGAGATATACATATGGAGATCGGAAGAGCACACGTCTGAAC	1318	9985	0.131998
CATGCAGAATCGAGAGGGACACGGCGAAATAACTTCGTATAGCATACATTATACGAAGTTATTTTAAGAAGGAGATATACATATGGAGATCGGAAGAGCACACGTCTGAAC	828	9101	0.090979
ACTCCAGAATCGAGAGGGACACGGCGAAATAACTTCGTATAGCATACATTATACGAAGTTATTTTAAGAAGGAGATATACATATGGAGATCGGAAGAGCACACGTCTGAAC	1478	9323	0.158533
CTCTCAGAATCGAGAGGGACACGGCGAAATAACTTCGTATAGCATACATTATACGAAGTTATTTTAAGAAGGAGATATACATATGGAGATCGGAAGAGCACACGTCTGAAC	817	8520	0.095892
GCGATAGAATCGAGAGGGACACGGCGAAATAACTTCGTATAGCATACATTATACGAAGTTATTTTAAGAAGGAGATATACATATGGAGATCGGAAGAGCACACGTCTGAAC	1157	9333	0.123969
CGCATAGAATCGAGAGGGACACGGCGAAATAACTTCGTATAGCATACATTATACGAAGTTATTTTAAGAAGGAGATATACATATGGAGATCGGAAGAGCACACGTCTGAAC	998	8718	0.114476
TTGGAGGAATCGAGAGGGACACGGCGAAATAACTTCGTATAGCATACATTATACGAAGTTATTTTAAGAAGGAGATATACATATGGAGATCGGAAGAGCACACGTCTGAAC	1217	8742	0.139213
AGTGAGGAATCGAGAGGGACACGGCGAAATAACTTCGTATAGCATACATTATACGAAGTTATTTTAAGAAGGAGATATACATATGGAGATCGGAAGAGCACACGTCTGAAC	1382	9104	0.151801
TCTCAGGAATCGAGAGGGACACGGCGAAATAACTTCGTATAGCATACATTATACGAAGTTATTTTAAGAAGGAGATATACATATGGAGATCGGAAGAGCACACGTCTGAAC	1154	8711	0.132476
AGAACGGAATCGAGAGGGACACGGCGAAATAACTTCGTATAGCATACATTATACGAAGTTATTTTAAGAAGGAGATATACATATGGAGATCGGAAGAGCACACGTCTGAAC	1704	9835	0.173259
TAACCGGAATCGAGAGGGACACGGCGAAATAACTTCGTATAGCATACATTATACGAAGTTATTTTAAGAAGGAGATATACATATGGAGATCGGAAGAGCACACGTCTGAAC	1973	9871	0.199878
AAGTCGGAATCGAGAGGGACACGGCGAAATAACTTCGTATAGCATACATTATACGAAGTTATTTTAAGAAGGAGATATACATATGGAGATCGGAAGAGCACACGTCTGAAC	4460	11243	0.396691
TGTTCGGAATCGAGAGGGACACGGCGAAATAACTTCGTATAGCATACATTATACGAAGTTATTTTAAGAAGGAGATATACATATGGAGATCGGAAGAGCACACGTCTGAAC	1334	9199	0.145016
ACCATGGAATCGAGAGGGACACGGCGAAATAACTTCGTATAGCATACATTATACGAAGTTATTTTAAGAAGGAGATATACATATGGAGATCGGAAGAGCACACGTCTGAAC	1184	6959	0.170139
TTGAGCGAATCGAGAGGGACACGGCGAAATAACTTCGTATAGCATACATTATACGAAGTTATTTTAAGAAGGAGATATACATATGGAGATCGGAAGAGCACACGTCTGAAC	29213	2933	9.96011
TAAGGCGAATCGAGAGGGACACGGCGAAATAACTTCGTATAGCATACATTATACGAAGTTATTTTAAGAAGGAGATATACATATGGAGATCGGAAGAGCACACGTCTGAAC	27928	2067	13.5114
ATTCGCGAATCGAGAGGGACACGGCGAAATAACTTCGTATAGCATACATTATACGAAGTTATTTTAAGAAGGAGATATACATATGGAGATCGGAAGAGCACACGTCTGAAC	34623	2695	12.8471
AGATGCGAATCGAGAGGGACACGGCGAAATAACTTCGTATAGCATACATTATACGAAGTTATTTTAAGAAGGAGATATACATATGGAGATCGGAAGAGCACACGTCTGAAC	2010	7933	0.253372
CATTGCGAATCGAGAGGGACACGGCGAAATAACTTCGTATAGCATACATTATACGAAGTTATTTTAAGAAGGAGATATACATATGGAGATCGGAAGAGCACACGTCTGAAC	17317	4514	3.83629
TCTACCGAATCGAGAGGGACACGGCGAAATAACTTCGTATAGCATACATTATACGAAGTTATTTTAAGAAGGAGATATACATATGGAGATCGGAAGAGCACACGTCTGAAC	2518	8576	0.29361
GAATCCGAATCGAGAGGGACACGGCGAAATAACTTCGTATAGCATACATTATACGAAGTTATTTTAAGAAGGAGATATACATATGGAGATCGGAAGAGCACACGTCTGAAC	27881	3163	8.81473
ACAGTCGAATCGAGAGGGACACGGCGAAATAACTTCGTATAGCATACATTATACGAAGTTATTTTAAGAAGGAGATATACATATGGAGATCGGAAGAGCACACGTCTGAAC	28752	3863	7.44292
TTCGTCGAATCGAGAGGGACACGGCGAAATAACTTCGTATAGCATACATTATACGAAGTTATTTTAAGAAGGAGATATACATATGGAGATCGGAAGAGCACACGTCTGAAC	29872	2490	11.9968
CAACTCGAATCGAGAGGGACACGGCGAAATAACTTCGTATAGCATACATTATACGAAGTTATTTTAAGAAGGAGATATACATATGGAGATCGGAAGAGCACACGTCTGAAC	22171	4432	5.00248
CTGTTCGAATCGAGAGGGACACGGCGAAATAACTTCGTATAGCATACATTATACGAAGTTATTTTAAGAAGGAGATATACATATGGAGATCGGAAGAGCACACGTCTGAAC	25291	3533	7.15851
CTCGATGAATCGAGAGGGACACGGCGAAATAACTTCGTATAGCATACATTATACGAAGTTATTTTAAGAAGGAGATATACATATGGAGATCGGAAGAGCACACGTCTGAAC	25907	4576	5.66149
GTGCATGAATCGAGAGGGACACGGCGAAATAACTTCGTATAGCATACATTATACGAAGTTATTTTAAGAAGGAGATATACATATGGAGATCGGAAGAGCACACGTCTGAAC	29459	3903	7.54778
AGGAGTGAATCGAGAGGGACACGGCGAAATAACTTCGTATAGCATACATTATACGAAGTTATTTTAAGAAGGAGATATACATATGGAGATCGGAAGAGCACACGTCTGAAC	26392	3610	7.3108
CCTAGTGAATCGAGAGGGACACGGCGAAATAACTTCGTATAGCATACATTATACGAAGTTATTTTAAGAAGGAGATATACATATGGAGATCGGAAGAGCACACGTCTGAAC	17609	3058	5.75834
GTTGGTGAATCGAGAGGGACACGGCGAAATAACTTCGTATAGCATACATTATACGAAGTTATTTTAAGAAGGAGATATACATATGGAGATCGGAAGAGCACACGTCTGAAC	26403	3142	8.40325
TCGGAACAATCGAGAGGGACACGGCGAAATAACTTCGTATAGCATACATTATACGAAGTTATTTTAAGAAGGAGATATACATATGGAGATCGGAAGAGCACACGTCTGAAC	33725	1982	17.0156
GTCGAACAATCGAGAGGGACACGGCGAAATAACTTCGTATAGCATACATTATACGAAGTTATTTTAAGAAGGAGATATACATATGGAGATCGGAAGAGCACACGTCTGAAC	30747	1221	25.1818
CTGCAACAATCGAGAGGGACACGGCGAAATAACTTCGTATAGCATACATTATACGAAGTTATTTTAAGAAGGAGATATACATATGGAGATCGGAAGAGCACACGTCTGAAC	1410	8177	0.172435
TGCCAACAATCGAGAGGGACACGGCGAAATAACTTCGTATAGCATACATTATACGAAGTTATTTTAAGAAGGAGATATACATATGGAGATCGGAAGAGCACACGTCTGAAC	25750	2277	11.3087
ACGAGACAATCGAGAGGGACACGGCGAAATAACTTCGTATAGCATACATTATACGAAGTTATTTTAAGAAGGAGATATACATATGGAGATCGGAAGAGCACACGTCTGAAC	1758	7548	0.232909
CGTAGACAATCGAGAGGGACACGGCGAAATAACTTCGTATAGCATACATTATACGAAGTTATTTTAAGAAGGAGATATACATATGGAGATCGGAAGAGCACACGTCTGAAC	25650	3145	8.1558
GAAGGACAATCGAGAGGGACACGGCGAAATAACTTCGTATAGCATACATTATACGAAGTTATTTTAAGAAGGAGATATACATATGGAGATCGGAAGAGCACACGTCTGAAC	30513	2676	11.4025
AGACGACAATCGAGAGGGACACGGCGAAATAACTTCGTATAGCATACATTATACGAAGTTATTTTAAGAAGGAGATATACATATGGAGATCGGAAGAGCACACGTCTGAAC	28860	2769	10.4225
TCTCGACAATCGAGAGGGACACGGCGAAATAACTTCGTATAGCATACATTATACGAAGTTATTTTAAGAAGGAGATATACATATGGAGATCGGAAGAGCACACGTCTGAAC	32541	2963	10.9825
CCATGACAATCGAGAGGGACACGGCGAAATAACTTCGTATAGCATACATTATACGAAGTTATTTTAAGAAGGAGATATACATATGGAGATCGGAAGAGCACACGTCTGAAC	16109	2389	6.74299
AGCACACAATCGAGAGGGACACGGCGAAATAACTTCGTATAGCATACATTATACGAAGTTATTTTAAGAAGGAGATATACATATGGAGATCGGAAGAGCACACGTCTGAAC	1970	10306	0.191151
GCTACACAATCGAGAGGGACACGGCGAAATAACTTCGTATAGCATACATTATACGAAGTTATTTTAAGAAGGAGATATACATATGGAGATCGGAAGAGCACACGTCTGAAC	2083	8069	0.258148
ACAGCACAATCGAGAGGGACACGGCGAAATAACTTCGTATAGCATACATTATACGAAGTTATTTTAAGAAGGAGATATACATATGGAGATCGGAAGAGCACACGTCTGAAC	1548	6150	0.251707
TACGCACAATCGAGAGGGACACGGCGAAATAACTTCGTATAGCATACATTATACGAAGTTATTTTAAGAAGGAGATATACATATGGAGATCGGAAGAGCACACGTCTGAAC	8458	5897	1.43429
CAACCACAATCGAGAGGGACACGGCGAAATAACTTCGTATAGCATACATTATACGAAGTTATTTTAAGAAGGAGATATACATATGGAGATCGGAAGAGCACACGTCTGAAC	21245	3305	6.42814
GGATCACAATCGAGAGGGACACGGCGAAATAACTTCGTATAGCATACATTATACGAAGTTATTTTAAGAAGGAGATATACATATGGAGATCGGAAGAGCACACGTCTGAAC	25927	2136	12.1381
