# Supplementary material for: A biological camera that captures and stores images directly into DNA
Source: Nat Commun. 2023 Jul 3;14:3921. doi: 10.1038/s41467-023-38876-w (PMC10318082; doi:10.1038/s41467-023-38876-w)
Supplement: Supplementary file 6 — Source Data [file 41467_2023_38876_MOESM6_ESM.zip › Source Data/Fig3_DilutionSmiley_HWTreated.xlsx]

## Sheet: Smiley 1X
barcoded_oligo	light counts	no light counts	Ratio
TCAGAAGGATCGAGAGGGACACGGCGAAATAACTTCGTATAGCATACATTATACGAAGTTATTTTAAGAAGGAGATATACATATGGAGATCGGAAGAGCACACGTCTGAAC	61270	43246	1.41678
TCGTTGGAATCGAGAGGGACACGGCGAAATAACTTCGTATAGCATACATTATACGAAGTTATTTTAAGAAGGAGATATACATATGGAGATCGGAAGAGCACACGTCTGAAC	76292	28798	2.64921
AACGAACCATCGAGAGGGACACGGCGAAATAACTTCGTATAGCATACATTATACGAAGTTATTTTAAGAAGGAGATATACATATGGAGATCGGAAGAGCACACGTCTGAAC	87570	29708	2.94769		2.90019	2.71891	2.06899	1.65522	1.54862	2.31228	2.47621	0.982086	1.41628	2.76488	1.34774	2.96447
CGGAAGAAATCGAGAGGGACACGGCGAAATAACTTCGTATAGCATACATTATACGAAGTTATTTTAAGAAGGAGATATACATATGGAGATCGGAAGAGCACACGTCTGAAC	70142	31785	2.20676		3.00744	3.29767	3.41398	0.158971	0.229329	1.32235	3.04966	0.204995	0.17551	2.86719	2.15464	4.16274
GCCAAGAAATCGAGAGGGACACGGCGAAATAACTTCGTATAGCATACATTATACGAAGTTATTTTAAGAAGGAGATATACATATGGAGATCGGAAGAGCACACGTCTGAAC	60879	31043	1.96112		3.04282	4.23759	2.70607	0.115229	0.120178	3.33111	2.43925	0.162722	0.0946267	1.75967	3.35851	3.62541
GGAGAGAAATCGAGAGGGACACGGCGAAATAACTTCGTATAGCATACATTATACGAAGTTATTTTAAGAAGGAGATATACATATGGAGATCGGAAGAGCACACGTCTGAAC	15600	79751	0.195609		1.13715	2.3649	2.37965	1.3025	1.18182	2.98161	2.587	2.85163	3.5055	1.58559	2.66319	1.82665
ACGGAGAAATCGAGAGGGACACGGCGAAATAACTTCGTATAGCATACATTATACGAAGTTATTTTAAGAAGGAGATATACATATGGAGATCGGAAGAGCACACGTCTGAAC	95927	39389	2.43538		2.43538	0.0661287	0.208256	0.806867	1.28863	0.4467	0.291015	1.23832	3.0022	0.147285	0.15052	3.04946
CACGAGAAATCGAGAGGGACACGGCGAAATAACTTCGTATAGCATACATTATACGAAGTTATTTTAAGAAGGAGATATACATATGGAGATCGGAAGAGCACACGTCTGAAC	6409	96917	0.0661287		1.96112	0.195609	0.157663	1.51927	1.60124	2.65926	1.94745	1.01891	1.0045	0.162338	0.198081	2.99909
CCACAGAAATCGAGAGGGACACGGCGAAATAACTTCGTATAGCATACATTATACGAAGTTATTTTAAGAAGGAGATATACATATGGAGATCGGAAGAGCACACGTCTGAAC	39393	34642	1.13715		2.94769	2.20676	3.00494	0.153968	0.330512	1.37939	2.99888	0.11981	0.215324	3.44777	2.2033	3.6828
GAGCAGAAATCGAGAGGGACACGGCGAAATAACTTCGTATAGCATACATTATACGAAGTTATTTTAAGAAGGAGATATACATATGGAGATCGGAAGAGCACACGTCTGAAC	89178	37709	2.3649		1.41678	2.64921	1.40328	0.096559	0.0732244	0.190956	0.305251	0.166246	0.2343	3.58996	3.82096	8.14694
AGCCAGAAATCGAGAGGGACACGGCGAAATAACTTCGTATAGCATACATTATACGAAGTTATTTTAAGAAGGAGATATACATATGGAGATCGGAAGAGCACACGTCTGAAC	84910	27905	3.04282
TCGAGGAAATCGAGAGGGACACGGCGAAATAACTTCGTATAGCATACATTATACGAAGTTATTTTAAGAAGGAGATATACATATGGAGATCGGAAGAGCACACGTCTGAAC	93494	22063	4.23759
CTCAGGAAATCGAGAGGGACACGGCGAAATAACTTCGTATAGCATACATTATACGAAGTTATTTTAAGAAGGAGATATACATATGGAGATCGGAAGAGCACACGTCTGAAC	71511	23778	3.00744
GGTAGGAAATCGAGAGGGACACGGCGAAATAACTTCGTATAGCATACATTATACGAAGTTATTTTAAGAAGGAGATATACATATGGAGATCGGAAGAGCACACGTCTGAAC	94508	28659	3.29767
TGACGGAAATCGAGAGGGACACGGCGAAATAACTTCGTATAGCATACATTATACGAAGTTATTTTAAGAAGGAGATATACATATGGAGATCGGAAGAGCACACGTCTGAAC	85225	29386	2.90019
ATGCGGAAATCGAGAGGGACACGGCGAAATAACTTCGTATAGCATACATTATACGAAGTTATTTTAAGAAGGAGATATACATATGGAGATCGGAAGAGCACACGTCTGAAC	87296	32107	2.71891
CGATCGAAATCGAGAGGGACACGGCGAAATAACTTCGTATAGCATACATTATACGAAGTTATTTTAAGAAGGAGATATACATATGGAGATCGGAAGAGCACACGTCTGAAC	61580	43883	1.40328
CTGGTGAAATCGAGAGGGACACGGCGAAATAACTTCGTATAGCATACATTATACGAAGTTATTTTAAGAAGGAGATATACATATGGAGATCGGAAGAGCACACGTCTGAAC	7787	80645	0.096559
GTCCTGAAATCGAGAGGGACACGGCGAAATAACTTCGTATAGCATACATTATACGAAGTTATTTTAAGAAGGAGATATACATATGGAGATCGGAAGAGCACACGTCTGAAC	87630	29162	3.00494
GTGGACAAATCGAGAGGGACACGGCGAAATAACTTCGTATAGCATACATTATACGAAGTTATTTTAAGAAGGAGATATACATATGGAGATCGGAAGAGCACACGTCTGAAC	13863	90038	0.153968
TGCGACAAATCGAGAGGGACACGGCGAAATAACTTCGTATAGCATACATTATACGAAGTTATTTTAAGAAGGAGATATACATATGGAGATCGGAAGAGCACACGTCTGAAC	12990	82391	0.157663
CCTGACAAATCGAGAGGGACACGGCGAAATAACTTCGTATAGCATACATTATACGAAGTTATTTTAAGAAGGAGATATACATATGGAGATCGGAAGAGCACACGTCTGAAC	40016	26339	1.51927
TCGCACAAATCGAGAGGGACACGGCGAAATAACTTCGTATAGCATACATTATACGAAGTTATTTTAAGAAGGAGATATACATATGGAGATCGGAAGAGCACACGTCTGAAC	17077	82000	0.208256
CTCCACAAATCGAGAGGGACACGGCGAAATAACTTCGTATAGCATACATTATACGAAGTTATTTTAAGAAGGAGATATACATATGGAGATCGGAAGAGCACACGTCTGAAC	45893	56878	0.806867
GGTCACAAATCGAGAGGGACACGGCGAAATAACTTCGTATAGCATACATTATACGAAGTTATTTTAAGAAGGAGATATACATATGGAGATCGGAAGAGCACACGTCTGAAC	90617	38080	2.37965
CGAAGCAAATCGAGAGGGACACGGCGAAATAACTTCGTATAGCATACATTATACGAAGTTATTTTAAGAAGGAGATATACATATGGAGATCGGAAGAGCACACGTCTGAAC	63274	48579	1.3025
GAGAGCAAATCGAGAGGGACACGGCGAAATAACTTCGTATAGCATACATTATACGAAGTTATTTTAAGAAGGAGATATACATATGGAGATCGGAAGAGCACACGTCTGAAC	85539	31610	2.70607
ACCAGCAAATCGAGAGGGACACGGCGAAATAACTTCGTATAGCATACATTATACGAAGTTATTTTAAGAAGGAGATATACATATGGAGATCGGAAGAGCACACGTCTGAAC	11416	99072	0.115229
AGTGGCAAATCGAGAGGGACACGGCGAAATAACTTCGTATAGCATACATTATACGAAGTTATTTTAAGAAGGAGATATACATATGGAGATCGGAAGAGCACACGTCTGAAC	96800	28354	3.41398
GTACGCAAATCGAGAGGGACACGGCGAAATAACTTCGTATAGCATACATTATACGAAGTTATTTTAAGAAGGAGATATACATATGGAGATCGGAAGAGCACACGTCTGAAC	14429	90765	0.158971
TACCGCAAATCGAGAGGGACACGGCGAAATAACTTCGTATAGCATACATTATACGAAGTTATTTTAAGAAGGAGATATACATATGGAGATCGGAAGAGCACACGTCTGAAC	79023	38194	2.06899
TGGTGCAAATCGAGAGGGACACGGCGAAATAACTTCGTATAGCATACATTATACGAAGTTATTTTAAGAAGGAGATATACATATGGAGATCGGAAGAGCACACGTCTGAAC	75369	45534	1.65522
CCAGGTAAATCGAGAGGGACACGGCGAAATAACTTCGTATAGCATACATTATACGAAGTTATTTTAAGAAGGAGATATACATATGGAGATCGGAAGAGCACACGTCTGAAC	5627	76846	0.0732244
GACGGTAAATCGAGAGGGACACGGCGAAATAACTTCGTATAGCATACATTATACGAAGTTATTTTAAGAAGGAGATATACATATGGAGATCGGAAGAGCACACGTCTGAAC	15963	83595	0.190956
GCTCGTAAATCGAGAGGGACACGGCGAAATAACTTCGTATAGCATACATTATACGAAGTTATTTTAAGAAGGAGATATACATATGGAGATCGGAAGAGCACACGTCTGAAC	30807	93210	0.330512
CGCTGTAAATCGAGAGGGACACGGCGAAATAACTTCGTATAGCATACATTATACGAAGTTATTTTAAGAAGGAGATATACATATGGAGATCGGAAGAGCACACGTCTGAAC	60740	44034	1.37939
CGTGCTAAATCGAGAGGGACACGGCGAAATAACTTCGTATAGCATACATTATACGAAGTTATTTTAAGAAGGAGATATACATATGGAGATCGGAAGAGCACACGTCTGAAC	69737	43552	1.60124
GGACCTAAATCGAGAGGGACACGGCGAAATAACTTCGTATAGCATACATTATACGAAGTTATTTTAAGAAGGAGATATACATATGGAGATCGGAAGAGCACACGTCTGAAC	86761	32626	2.65926
CAGCCTAAATCGAGAGGGACACGGCGAAATAACTTCGTATAGCATACATTATACGAAGTTATTTTAAGAAGGAGATATACATATGGAGATCGGAAGAGCACACGTCTGAAC	65974	51197	1.28863
GCGTCTAAATCGAGAGGGACACGGCGAAATAACTTCGTATAGCATACATTATACGAAGTTATTTTAAGAAGGAGATATACATATGGAGATCGGAAGAGCACACGTCTGAAC	34454	77130	0.4467
CGAGAAGAATCGAGAGGGACACGGCGAAATAACTTCGTATAGCATACATTATACGAAGTTATTTTAAGAAGGAGATATACATATGGAGATCGGAAGAGCACACGTCTGAAC	61034	51644	1.18182
GAGGAAGAATCGAGAGGGACACGGCGAAATAACTTCGTATAGCATACATTATACGAAGTTATTTTAAGAAGGAGATATACATATGGAGATCGGAAGAGCACACGTCTGAAC	102156	34262	2.98161
ACCGAAGAATCGAGAGGGACACGGCGAAATAACTTCGTATAGCATACATTATACGAAGTTATTTTAAGAAGGAGATATACATATGGAGATCGGAAGAGCACACGTCTGAAC	11542	96041	0.120178
GCACAAGAATCGAGAGGGACACGGCGAAATAACTTCGTATAGCATACATTATACGAAGTTATTTTAAGAAGGAGATATACATATGGAGATCGGAAGAGCACACGTCTGAAC	97215	29184	3.33111
AGGCAAGAATCGAGAGGGACACGGCGAAATAACTTCGTATAGCATACATTATACGAAGTTATTTTAAGAAGGAGATATACATATGGAGATCGGAAGAGCACACGTCTGAAC	19945	86971	0.229329
CACCAAGAATCGAGAGGGACACGGCGAAATAACTTCGTATAGCATACATTATACGAAGTTATTTTAAGAAGGAGATATACATATGGAGATCGGAAGAGCACACGTCTGAAC	62665	47389	1.32235
CCGTAAGAATCGAGAGGGACACGGCGAAATAACTTCGTATAGCATACATTATACGAAGTTATTTTAAGAAGGAGATATACATATGGAGATCGGAAGAGCACACGTCTGAAC	63873	41245	1.54862
GGCTAAGAATCGAGAGGGACACGGCGAAATAACTTCGTATAGCATACATTATACGAAGTTATTTTAAGAAGGAGATATACATATGGAGATCGGAAGAGCACACGTCTGAAC	85686	37057	2.31228
TGGACAGAATCGAGAGGGACACGGCGAAATAACTTCGTATAGCATACATTATACGAAGTTATTTTAAGAAGGAGATATACATATGGAGATCGGAAGAGCACACGTCTGAAC	10627	34814	0.305251
GACACAGAATCGAGAGGGACACGGCGAAATAACTTCGTATAGCATACATTATACGAAGTTATTTTAAGAAGGAGATATACATATGGAGATCGGAAGAGCACACGTCTGAAC	15607	93879	0.166246
GTAGCAGAATCGAGAGGGACACGGCGAAATAACTTCGTATAGCATACATTATACGAAGTTATTTTAAGAAGGAGATATACATATGGAGATCGGAAGAGCACACGTCTGAAC	102049	34029	2.99888
CATGCAGAATCGAGAGGGACACGGCGAAATAACTTCGTATAGCATACATTATACGAAGTTATTTTAAGAAGGAGATATACATATGGAGATCGGAAGAGCACACGTCTGAAC	11785	98364	0.11981
ACTCCAGAATCGAGAGGGACACGGCGAAATAACTTCGTATAGCATACATTATACGAAGTTATTTTAAGAAGGAGATATACATATGGAGATCGGAAGAGCACACGTCTGAAC	84381	43329	1.94745
CTCTCAGAATCGAGAGGGACACGGCGAAATAACTTCGTATAGCATACATTATACGAAGTTATTTTAAGAAGGAGATATACATATGGAGATCGGAAGAGCACACGTCTGAAC	47406	46526	1.01891
GCGATAGAATCGAGAGGGACACGGCGAAATAACTTCGTATAGCATACATTATACGAAGTTATTTTAAGAAGGAGATATACATATGGAGATCGGAAGAGCACACGTCTGAAC	26586	91356	0.291015
CGCATAGAATCGAGAGGGACACGGCGAAATAACTTCGTATAGCATACATTATACGAAGTTATTTTAAGAAGGAGATATACATATGGAGATCGGAAGAGCACACGTCTGAAC	58637	47352	1.23832
TTGGAGGAATCGAGAGGGACACGGCGAAATAACTTCGTATAGCATACATTATACGAAGTTATTTTAAGAAGGAGATATACATATGGAGATCGGAAGAGCACACGTCTGAAC	94423	36499	2.587
AGTGAGGAATCGAGAGGGACACGGCGAAATAACTTCGTATAGCATACATTATACGAAGTTATTTTAAGAAGGAGATATACATATGGAGATCGGAAGAGCACACGTCTGAAC	96807	33948	2.85163
TCTCAGGAATCGAGAGGGACACGGCGAAATAACTTCGTATAGCATACATTATACGAAGTTATTTTAAGAAGGAGATATACATATGGAGATCGGAAGAGCACACGTCTGAAC	93077	38158	2.43925
AGAACGGAATCGAGAGGGACACGGCGAAATAACTTCGTATAGCATACATTATACGAAGTTATTTTAAGAAGGAGATATACATATGGAGATCGGAAGAGCACACGTCTGAAC	14313	87960	0.162722
TAACCGGAATCGAGAGGGACACGGCGAAATAACTTCGTATAGCATACATTATACGAAGTTATTTTAAGAAGGAGATATACATATGGAGATCGGAAGAGCACACGTCTGAAC	91194	29903	3.04966
AAGTCGGAATCGAGAGGGACACGGCGAAATAACTTCGTATAGCATACATTATACGAAGTTATTTTAAGAAGGAGATATACATATGGAGATCGGAAGAGCACACGTCTGAAC	19494	95095	0.204995
TGTTCGGAATCGAGAGGGACACGGCGAAATAACTTCGTATAGCATACATTATACGAAGTTATTTTAAGAAGGAGATATACATATGGAGATCGGAAGAGCACACGTCTGAAC	94871	38313	2.47621
ACCATGGAATCGAGAGGGACACGGCGAAATAACTTCGTATAGCATACATTATACGAAGTTATTTTAAGAAGGAGATATACATATGGAGATCGGAAGAGCACACGTCTGAAC	52245	53198	0.982086
TTGAGCGAATCGAGAGGGACACGGCGAAATAACTTCGTATAGCATACATTATACGAAGTTATTTTAAGAAGGAGATATACATATGGAGATCGGAAGAGCACACGTCTGAAC	19997	85348	0.2343
TAAGGCGAATCGAGAGGGACACGGCGAAATAACTTCGTATAGCATACATTATACGAAGTTATTTTAAGAAGGAGATATACATATGGAGATCGGAAGAGCACACGTCTGAAC	94721	26385	3.58996
ATTCGCGAATCGAGAGGGACACGGCGAAATAACTTCGTATAGCATACATTATACGAAGTTATTTTAAGAAGGAGATATACATATGGAGATCGGAAGAGCACACGTCTGAAC	20049	93111	0.215324
AGATGCGAATCGAGAGGGACACGGCGAAATAACTTCGTATAGCATACATTATACGAAGTTATTTTAAGAAGGAGATATACATATGGAGATCGGAAGAGCACACGTCTGAAC	89349	25915	3.44777
CATTGCGAATCGAGAGGGACACGGCGAAATAACTTCGTATAGCATACATTATACGAAGTTATTTTAAGAAGGAGATATACATATGGAGATCGGAAGAGCACACGTCTGAAC	52702	52466	1.0045
TCTACCGAATCGAGAGGGACACGGCGAAATAACTTCGTATAGCATACATTATACGAAGTTATTTTAAGAAGGAGATATACATATGGAGATCGGAAGAGCACACGTCTGAAC	13487	83080	0.162338
GAATCCGAATCGAGAGGGACACGGCGAAATAACTTCGTATAGCATACATTATACGAAGTTATTTTAAGAAGGAGATATACATATGGAGATCGGAAGAGCACACGTCTGAAC	100799	33575	3.0022
ACAGTCGAATCGAGAGGGACACGGCGAAATAACTTCGTATAGCATACATTATACGAAGTTATTTTAAGAAGGAGATATACATATGGAGATCGGAAGAGCACACGTCTGAAC	13139	89208	0.147285
TTCGTCGAATCGAGAGGGACACGGCGAAATAACTTCGTATAGCATACATTATACGAAGTTATTTTAAGAAGGAGATATACATATGGAGATCGGAAGAGCACACGTCTGAAC	106185	30291	3.5055
CAACTCGAATCGAGAGGGACACGGCGAAATAACTTCGTATAGCATACATTATACGAAGTTATTTTAAGAAGGAGATATACATATGGAGATCGGAAGAGCACACGTCTGAAC	72912	45984	1.58559
CTGTTCGAATCGAGAGGGACACGGCGAAATAACTTCGTATAGCATACATTATACGAAGTTATTTTAAGAAGGAGATATACATATGGAGATCGGAAGAGCACACGTCTGAAC	8557	90429	0.0946267
CTCGATGAATCGAGAGGGACACGGCGAAATAACTTCGTATAGCATACATTATACGAAGTTATTTTAAGAAGGAGATATACATATGGAGATCGGAAGAGCACACGTCTGAAC	73776	41926	1.75967
GTGCATGAATCGAGAGGGACACGGCGAAATAACTTCGTATAGCATACATTATACGAAGTTATTTTAAGAAGGAGATATACATATGGAGATCGGAAGAGCACACGTCTGAAC	15765	89824	0.17551
AGGAGTGAATCGAGAGGGACACGGCGAAATAACTTCGTATAGCATACATTATACGAAGTTATTTTAAGAAGGAGATATACATATGGAGATCGGAAGAGCACACGTCTGAAC	93261	32527	2.86719
CCTAGTGAATCGAGAGGGACACGGCGAAATAACTTCGTATAGCATACATTATACGAAGTTATTTTAAGAAGGAGATATACATATGGAGATCGGAAGAGCACACGTCTGAAC	62553	44167	1.41628
GTTGGTGAATCGAGAGGGACACGGCGAAATAACTTCGTATAGCATACATTATACGAAGTTATTTTAAGAAGGAGATATACATATGGAGATCGGAAGAGCACACGTCTGAAC	97567	35288	2.76488
TCGGAACAATCGAGAGGGACACGGCGAAATAACTTCGTATAGCATACATTATACGAAGTTATTTTAAGAAGGAGATATACATATGGAGATCGGAAGAGCACACGTCTGAAC	121541	31809	3.82096
GTCGAACAATCGAGAGGGACACGGCGAAATAACTTCGTATAGCATACATTATACGAAGTTATTTTAAGAAGGAGATATACATATGGAGATCGGAAGAGCACACGTCTGAAC	92533	11358	8.14694
CTGCAACAATCGAGAGGGACACGGCGAAATAACTTCGTATAGCATACATTATACGAAGTTATTTTAAGAAGGAGATATACATATGGAGATCGGAAGAGCACACGTCTGAAC	70422	31962	2.2033
TGCCAACAATCGAGAGGGACACGGCGAAATAACTTCGTATAGCATACATTATACGAAGTTATTTTAAGAAGGAGATATACATATGGAGATCGGAAGAGCACACGTCTGAAC	90490	24571	3.6828
ACGAGACAATCGAGAGGGACACGGCGAAATAACTTCGTATAGCATACATTATACGAAGTTATTTTAAGAAGGAGATATACATATGGAGATCGGAAGAGCACACGTCTGAAC	17111	86384	0.198081
CGTAGACAATCGAGAGGGACACGGCGAAATAACTTCGTATAGCATACATTATACGAAGTTATTTTAAGAAGGAGATATACATATGGAGATCGGAAGAGCACACGTCTGAAC	88785	29604	2.99909
GAAGGACAATCGAGAGGGACACGGCGAAATAACTTCGTATAGCATACATTATACGAAGTTATTTTAAGAAGGAGATATACATATGGAGATCGGAAGAGCACACGTCTGAAC	13209	87756	0.15052
AGACGACAATCGAGAGGGACACGGCGAAATAACTTCGTATAGCATACATTATACGAAGTTATTTTAAGAAGGAGATATACATATGGAGATCGGAAGAGCACACGTCTGAAC	92231	30245	3.04946
TCTCGACAATCGAGAGGGACACGGCGAAATAACTTCGTATAGCATACATTATACGAAGTTATTTTAAGAAGGAGATATACATATGGAGATCGGAAGAGCACACGTCTGAAC	104573	39266	2.66319
CCATGACAATCGAGAGGGACACGGCGAAATAACTTCGTATAGCATACATTATACGAAGTTATTTTAAGAAGGAGATATACATATGGAGATCGGAAGAGCACACGTCTGAAC	55868	30585	1.82665
AGCACACAATCGAGAGGGACACGGCGAAATAACTTCGTATAGCATACATTATACGAAGTTATTTTAAGAAGGAGATATACATATGGAGATCGGAAGAGCACACGTCTGAAC	94908	28259	3.35851
GCTACACAATCGAGAGGGACACGGCGAAATAACTTCGTATAGCATACATTATACGAAGTTATTTTAAGAAGGAGATATACATATGGAGATCGGAAGAGCACACGTCTGAAC	92147	25417	3.62541
ACAGCACAATCGAGAGGGACACGGCGAAATAACTTCGTATAGCATACATTATACGAAGTTATTTTAAGAAGGAGATATACATATGGAGATCGGAAGAGCACACGTCTGAAC	77121	35793	2.15464
TACGCACAATCGAGAGGGACACGGCGAAATAACTTCGTATAGCATACATTATACGAAGTTATTTTAAGAAGGAGATATACATATGGAGATCGGAAGAGCACACGTCTGAAC	99452	23891	4.16274
CAACCACAATCGAGAGGGACACGGCGAAATAACTTCGTATAGCATACATTATACGAAGTTATTTTAAGAAGGAGATATACATATGGAGATCGGAAGAGCACACGTCTGAAC	56124	41643	1.34774
GGATCACAATCGAGAGGGACACGGCGAAATAACTTCGTATAGCATACATTATACGAAGTTATTTTAAGAAGGAGATATACATATGGAGATCGGAAGAGCACACGTCTGAAC	77005	25976	2.96447

## Sheet: Smiley 0.1X
barcoded_oligo	light counts	no light counts	Ratio
TCAGAAGGATCGAGAGGGACACGGCGAAATAACTTCGTATAGCATACATTATACGAAGTTATTTTAAGAAGGAGATATACATATGGAGATCGGAAGAGCACACGTCTGAAC	5497	3631	1.51391
TCGTTGGAATCGAGAGGGACACGGCGAAATAACTTCGTATAGCATACATTATACGAAGTTATTTTAAGAAGGAGATATACATATGGAGATCGGAAGAGCACACGTCTGAAC	6862	2439	2.81345
AACGAACCATCGAGAGGGACACGGCGAAATAACTTCGTATAGCATACATTATACGAAGTTATTTTAAGAAGGAGATATACATATGGAGATCGGAAGAGCACACGTCTGAAC	7759	2439	3.18122		3.2287	2.81854	2.28003	1.82058	1.6298	2.4017	2.61382	1.03164	1.49774	2.97538	1.45423	3.23019
CGGAAGAAATCGAGAGGGACACGGCGAAATAACTTCGTATAGCATACATTATACGAAGTTATTTTAAGAAGGAGATATACATATGGAGATCGGAAGAGCACACGTCTGAAC	6221	2545	2.4444		3.19308	3.60598	3.70657	0.173409	0.251535	1.39067	3.30954	0.216306	0.179272	3.1591	2.37648	4.34659
GCCAAGAAATCGAGAGGGACACGGCGAAATAACTTCGTATAGCATACATTATACGAAGTTATTTTAAGAAGGAGATATACATATGGAGATCGGAAGAGCACACGTCTGAAC	5339	2533	2.10778		3.26552	4.72778	3.00079	0.127792	0.121045	3.52672	2.66731	0.181485	0.103354	1.89439	3.62013	3.97146
GGAGAGAAATCGAGAGGGACACGGCGAAATAACTTCGTATAGCATACATTATACGAAGTTATTTTAAGAAGGAGATATACATATGGAGATCGGAAGAGCACACGTCTGAAC	1453	6820	0.21305		1.21548	2.49042	2.53797	1.4201	1.21264	3.13842	2.72224	3.05367	3.84189	1.73365	2.94837	1.98405
ACGGAGAAATCGAGAGGGACACGGCGAAATAACTTCGTATAGCATACATTATACGAAGTTATTTTAAGAAGGAGATATACATATGGAGATCGGAAGAGCACACGTCTGAAC	8484	3287	2.58108		2.58108	0.0693847	0.232446	0.906076	1.40798	0.44805	0.307833	1.33699	3.11828	0.153465	0.157866	3.43893
CACGAGAAATCGAGAGGGACACGGCGAAATAACTTCGTATAGCATACATTATACGAAGTTATTTTAAGAAGGAGATATACATATGGAGATCGGAAGAGCACACGTCTGAAC	565	8143	0.0693847		2.10778	0.21305	0.167075	1.54741	1.72399	2.8092	2.08056	1.13117	1.05243	0.175157	0.195214	3.1652
CCACAGAAATCGAGAGGGACACGGCGAAATAACTTCGTATAGCATACATTATACGAAGTTATTTTAAGAAGGAGATATACATATGGAGATCGGAAGAGCACACGTCTGAAC	3548	2919	1.21548		3.18122	2.4444	3.30759	0.163279	0.353442	1.54814	3.33467	0.121821	0.235181	3.72039	2.40097	4.21705
GAGCAGAAATCGAGAGGGACACGGCGAAATAACTTCGTATAGCATACATTATACGAAGTTATTTTAAGAAGGAGATATACATATGGAGATCGGAAGAGCACACGTCTGAAC	7927	3183	2.49042		1.51391	2.81345	1.55013	0.0997541	0.0765053	0.198881	0.330018	0.180818	0.251899	3.81988	4.16344	8.95341
AGCCAGAAATCGAGAGGGACACGGCGAAATAACTTCGTATAGCATACATTATACGAAGTTATTTTAAGAAGGAGATATACATATGGAGATCGGAAGAGCACACGTCTGAAC	7576	2320	3.26552
TCGAGGAAATCGAGAGGGACACGGCGAAATAACTTCGTATAGCATACATTATACGAAGTTATTTTAAGAAGGAGATATACATATGGAGATCGGAAGAGCACACGTCTGAAC	8406	1778	4.72778
CTCAGGAAATCGAGAGGGACACGGCGAAATAACTTCGTATAGCATACATTATACGAAGTTATTTTAAGAAGGAGATATACATATGGAGATCGGAAGAGCACACGTCTGAAC	6367	1994	3.19308
GGTAGGAAATCGAGAGGGACACGGCGAAATAACTTCGTATAGCATACATTATACGAAGTTATTTTAAGAAGGAGATATACATATGGAGATCGGAAGAGCACACGTCTGAAC	8557	2373	3.60598
TGACGGAAATCGAGAGGGACACGGCGAAATAACTTCGTATAGCATACATTATACGAAGTTATTTTAAGAAGGAGATATACATATGGAGATCGGAAGAGCACACGTCTGAAC	7807	2418	3.2287
ATGCGGAAATCGAGAGGGACACGGCGAAATAACTTCGTATAGCATACATTATACGAAGTTATTTTAAGAAGGAGATATACATATGGAGATCGGAAGAGCACACGTCTGAAC	7906	2805	2.81854
CGATCGAAATCGAGAGGGACACGGCGAAATAACTTCGTATAGCATACATTATACGAAGTTATTTTAAGAAGGAGATATACATATGGAGATCGGAAGAGCACACGTCTGAAC	5751	3710	1.55013
CTGGTGAAATCGAGAGGGACACGGCGAAATAACTTCGTATAGCATACATTATACGAAGTTATTTTAAGAAGGAGATATACATATGGAGATCGGAAGAGCACACGTCTGAAC	649	6506	0.0997541
GTCCTGAAATCGAGAGGGACACGGCGAAATAACTTCGTATAGCATACATTATACGAAGTTATTTTAAGAAGGAGATATACATATGGAGATCGGAAGAGCACACGTCTGAAC	7796	2357	3.30759
GTGGACAAATCGAGAGGGACACGGCGAAATAACTTCGTATAGCATACATTATACGAAGTTATTTTAAGAAGGAGATATACATATGGAGATCGGAAGAGCACACGTCTGAAC	1229	7527	0.163279
TGCGACAAATCGAGAGGGACACGGCGAAATAACTTCGTATAGCATACATTATACGAAGTTATTTTAAGAAGGAGATATACATATGGAGATCGGAAGAGCACACGTCTGAAC	1160	6943	0.167075
CCTGACAAATCGAGAGGGACACGGCGAAATAACTTCGTATAGCATACATTATACGAAGTTATTTTAAGAAGGAGATATACATATGGAGATCGGAAGAGCACACGTCTGAAC	3590	2320	1.54741
TCGCACAAATCGAGAGGGACACGGCGAAATAACTTCGTATAGCATACATTATACGAAGTTATTTTAAGAAGGAGATATACATATGGAGATCGGAAGAGCACACGTCTGAAC	1589	6836	0.232446
CTCCACAAATCGAGAGGGACACGGCGAAATAACTTCGTATAGCATACATTATACGAAGTTATTTTAAGAAGGAGATATACATATGGAGATCGGAAGAGCACACGTCTGAAC	4235	4674	0.906076
GGTCACAAATCGAGAGGGACACGGCGAAATAACTTCGTATAGCATACATTATACGAAGTTATTTTAAGAAGGAGATATACATATGGAGATCGGAAGAGCACACGTCTGAAC	8289	3266	2.53797
CGAAGCAAATCGAGAGGGACACGGCGAAATAACTTCGTATAGCATACATTATACGAAGTTATTTTAAGAAGGAGATATACATATGGAGATCGGAAGAGCACACGTCTGAAC	5723	4030	1.4201
GAGAGCAAATCGAGAGGGACACGGCGAAATAACTTCGTATAGCATACATTATACGAAGTTATTTTAAGAAGGAGATATACATATGGAGATCGGAAGAGCACACGTCTGAAC	7607	2535	3.00079
ACCAGCAAATCGAGAGGGACACGGCGAAATAACTTCGTATAGCATACATTATACGAAGTTATTTTAAGAAGGAGATATACATATGGAGATCGGAAGAGCACACGTCTGAAC	1047	8193	0.127792
AGTGGCAAATCGAGAGGGACACGGCGAAATAACTTCGTATAGCATACATTATACGAAGTTATTTTAAGAAGGAGATATACATATGGAGATCGGAAGAGCACACGTCTGAAC	8577	2314	3.70657
GTACGCAAATCGAGAGGGACACGGCGAAATAACTTCGTATAGCATACATTATACGAAGTTATTTTAAGAAGGAGATATACATATGGAGATCGGAAGAGCACACGTCTGAAC	1316	7589	0.173409
TACCGCAAATCGAGAGGGACACGGCGAAATAACTTCGTATAGCATACATTATACGAAGTTATTTTAAGAAGGAGATATACATATGGAGATCGGAAGAGCACACGTCTGAAC	7043	3089	2.28003
TGGTGCAAATCGAGAGGGACACGGCGAAATAACTTCGTATAGCATACATTATACGAAGTTATTTTAAGAAGGAGATATACATATGGAGATCGGAAGAGCACACGTCTGAAC	6758	3712	1.82058
CCAGGTAAATCGAGAGGGACACGGCGAAATAACTTCGTATAGCATACATTATACGAAGTTATTTTAAGAAGGAGATATACATATGGAGATCGGAAGAGCACACGTCTGAAC	493	6444	0.0765053
GACGGTAAATCGAGAGGGACACGGCGAAATAACTTCGTATAGCATACATTATACGAAGTTATTTTAAGAAGGAGATATACATATGGAGATCGGAAGAGCACACGTCTGAAC	1386	6969	0.198881
GCTCGTAAATCGAGAGGGACACGGCGAAATAACTTCGTATAGCATACATTATACGAAGTTATTTTAAGAAGGAGATATACATATGGAGATCGGAAGAGCACACGTCTGAAC	2783	7874	0.353442
CGCTGTAAATCGAGAGGGACACGGCGAAATAACTTCGTATAGCATACATTATACGAAGTTATTTTAAGAAGGAGATATACATATGGAGATCGGAAGAGCACACGTCTGAAC	5547	3583	1.54814
CGTGCTAAATCGAGAGGGACACGGCGAAATAACTTCGTATAGCATACATTATACGAAGTTATTTTAAGAAGGAGATATACATATGGAGATCGGAAGAGCACACGTCTGAAC	6296	3652	1.72399
GGACCTAAATCGAGAGGGACACGGCGAAATAACTTCGTATAGCATACATTATACGAAGTTATTTTAAGAAGGAGATATACATATGGAGATCGGAAGAGCACACGTCTGAAC	7759	2762	2.8092
CAGCCTAAATCGAGAGGGACACGGCGAAATAACTTCGTATAGCATACATTATACGAAGTTATTTTAAGAAGGAGATATACATATGGAGATCGGAAGAGCACACGTCTGAAC	6036	4287	1.40798
GCGTCTAAATCGAGAGGGACACGGCGAAATAACTTCGTATAGCATACATTATACGAAGTTATTTTAAGAAGGAGATATACATATGGAGATCGGAAGAGCACACGTCTGAAC	2941	6564	0.44805
CGAGAAGAATCGAGAGGGACACGGCGAAATAACTTCGTATAGCATACATTATACGAAGTTATTTTAAGAAGGAGATATACATATGGAGATCGGAAGAGCACACGTCTGAAC	5412	4463	1.21264
GAGGAAGAATCGAGAGGGACACGGCGAAATAACTTCGTATAGCATACATTATACGAAGTTATTTTAAGAAGGAGATATACATATGGAGATCGGAAGAGCACACGTCTGAAC	9092	2897	3.13842
ACCGAAGAATCGAGAGGGACACGGCGAAATAACTTCGTATAGCATACATTATACGAAGTTATTTTAAGAAGGAGATATACATATGGAGATCGGAAGAGCACACGTCTGAAC	987	8154	0.121045
GCACAAGAATCGAGAGGGACACGGCGAAATAACTTCGTATAGCATACATTATACGAAGTTATTTTAAGAAGGAGATATACATATGGAGATCGGAAGAGCACACGTCTGAAC	8711	2470	3.52672
AGGCAAGAATCGAGAGGGACACGGCGAAATAACTTCGTATAGCATACATTATACGAAGTTATTTTAAGAAGGAGATATACATATGGAGATCGGAAGAGCACACGTCTGAAC	1802	7164	0.251535
CACCAAGAATCGAGAGGGACACGGCGAAATAACTTCGTATAGCATACATTATACGAAGTTATTTTAAGAAGGAGATATACATATGGAGATCGGAAGAGCACACGTCTGAAC	5635	4052	1.39067
CCGTAAGAATCGAGAGGGACACGGCGAAATAACTTCGTATAGCATACATTATACGAAGTTATTTTAAGAAGGAGATATACATATGGAGATCGGAAGAGCACACGTCTGAAC	5644	3463	1.6298
GGCTAAGAATCGAGAGGGACACGGCGAAATAACTTCGTATAGCATACATTATACGAAGTTATTTTAAGAAGGAGATATACATATGGAGATCGGAAGAGCACACGTCTGAAC	7635	3179	2.4017
TGGACAGAATCGAGAGGGACACGGCGAAATAACTTCGTATAGCATACATTATACGAAGTTATTTTAAGAAGGAGATATACATATGGAGATCGGAAGAGCACACGTCTGAAC	929	2815	0.330018
GACACAGAATCGAGAGGGACACGGCGAAATAACTTCGTATAGCATACATTATACGAAGTTATTTTAAGAAGGAGATATACATATGGAGATCGGAAGAGCACACGTCTGAAC	1414	7820	0.180818
GTAGCAGAATCGAGAGGGACACGGCGAAATAACTTCGTATAGCATACATTATACGAAGTTATTTTAAGAAGGAGATATACATATGGAGATCGGAAGAGCACACGTCTGAAC	9177	2752	3.33467
CATGCAGAATCGAGAGGGACACGGCGAAATAACTTCGTATAGCATACATTATACGAAGTTATTTTAAGAAGGAGATATACATATGGAGATCGGAAGAGCACACGTCTGAAC	1025	8414	0.121821
ACTCCAGAATCGAGAGGGACACGGCGAAATAACTTCGTATAGCATACATTATACGAAGTTATTTTAAGAAGGAGATATACATATGGAGATCGGAAGAGCACACGTCTGAAC	7490	3600	2.08056
CTCTCAGAATCGAGAGGGACACGGCGAAATAACTTCGTATAGCATACATTATACGAAGTTATTTTAAGAAGGAGATATACATATGGAGATCGGAAGAGCACACGTCTGAAC	4286	3789	1.13117
GCGATAGAATCGAGAGGGACACGGCGAAATAACTTCGTATAGCATACATTATACGAAGTTATTTTAAGAAGGAGATATACATATGGAGATCGGAAGAGCACACGTCTGAAC	2350	7634	0.307833
CGCATAGAATCGAGAGGGACACGGCGAAATAACTTCGTATAGCATACATTATACGAAGTTATTTTAAGAAGGAGATATACATATGGAGATCGGAAGAGCACACGTCTGAAC	5237	3917	1.33699
TTGGAGGAATCGAGAGGGACACGGCGAAATAACTTCGTATAGCATACATTATACGAAGTTATTTTAAGAAGGAGATATACATATGGAGATCGGAAGAGCACACGTCTGAAC	8458	3107	2.72224
AGTGAGGAATCGAGAGGGACACGGCGAAATAACTTCGTATAGCATACATTATACGAAGTTATTTTAAGAAGGAGATATACATATGGAGATCGGAAGAGCACACGTCTGAAC	8706	2851	3.05367
TCTCAGGAATCGAGAGGGACACGGCGAAATAACTTCGTATAGCATACATTATACGAAGTTATTTTAAGAAGGAGATATACATATGGAGATCGGAAGAGCACACGTCTGAAC	8258	3096	2.66731
AGAACGGAATCGAGAGGGACACGGCGAAATAACTTCGTATAGCATACATTATACGAAGTTATTTTAAGAAGGAGATATACATATGGAGATCGGAAGAGCACACGTCTGAAC	1337	7367	0.181485
TAACCGGAATCGAGAGGGACACGGCGAAATAACTTCGTATAGCATACATTATACGAAGTTATTTTAAGAAGGAGATATACATATGGAGATCGGAAGAGCACACGTCTGAAC	8254	2494	3.30954
AAGTCGGAATCGAGAGGGACACGGCGAAATAACTTCGTATAGCATACATTATACGAAGTTATTTTAAGAAGGAGATATACATATGGAGATCGGAAGAGCACACGTCTGAAC	1698	7850	0.216306
TGTTCGGAATCGAGAGGGACACGGCGAAATAACTTCGTATAGCATACATTATACGAAGTTATTTTAAGAAGGAGATATACATATGGAGATCGGAAGAGCACACGTCTGAAC	8589	3286	2.61382
ACCATGGAATCGAGAGGGACACGGCGAAATAACTTCGTATAGCATACATTATACGAAGTTATTTTAAGAAGGAGATATACATATGGAGATCGGAAGAGCACACGTCTGAAC	4663	4520	1.03164
TTGAGCGAATCGAGAGGGACACGGCGAAATAACTTCGTATAGCATACATTATACGAAGTTATTTTAAGAAGGAGATATACATATGGAGATCGGAAGAGCACACGTCTGAAC	1791	7110	0.251899
TAAGGCGAATCGAGAGGGACACGGCGAAATAACTTCGTATAGCATACATTATACGAAGTTATTTTAAGAAGGAGATATACATATGGAGATCGGAAGAGCACACGTCTGAAC	8377	2193	3.81988
ATTCGCGAATCGAGAGGGACACGGCGAAATAACTTCGTATAGCATACATTATACGAAGTTATTTTAAGAAGGAGATATACATATGGAGATCGGAAGAGCACACGTCTGAAC	1837	7811	0.235181
AGATGCGAATCGAGAGGGACACGGCGAAATAACTTCGTATAGCATACATTATACGAAGTTATTTTAAGAAGGAGATATACATATGGAGATCGGAAGAGCACACGTCTGAAC	7917	2128	3.72039
CATTGCGAATCGAGAGGGACACGGCGAAATAACTTCGTATAGCATACATTATACGAAGTTATTTTAAGAAGGAGATATACATATGGAGATCGGAAGAGCACACGTCTGAAC	4577	4349	1.05243
TCTACCGAATCGAGAGGGACACGGCGAAATAACTTCGTATAGCATACATTATACGAAGTTATTTTAAGAAGGAGATATACATATGGAGATCGGAAGAGCACACGTCTGAAC	1224	6988	0.175157
GAATCCGAATCGAGAGGGACACGGCGAAATAACTTCGTATAGCATACATTATACGAAGTTATTTTAAGAAGGAGATATACATATGGAGATCGGAAGAGCACACGTCTGAAC	9043	2900	3.11828
ACAGTCGAATCGAGAGGGACACGGCGAAATAACTTCGTATAGCATACATTATACGAAGTTATTTTAAGAAGGAGATATACATATGGAGATCGGAAGAGCACACGTCTGAAC	1145	7461	0.153465
TTCGTCGAATCGAGAGGGACACGGCGAAATAACTTCGTATAGCATACATTATACGAAGTTATTTTAAGAAGGAGATATACATATGGAGATCGGAAGAGCACACGTCTGAAC	9574	2492	3.84189
CAACTCGAATCGAGAGGGACACGGCGAAATAACTTCGTATAGCATACATTATACGAAGTTATTTTAAGAAGGAGATATACATATGGAGATCGGAAGAGCACACGTCTGAAC	6600	3807	1.73365
CTGTTCGAATCGAGAGGGACACGGCGAAATAACTTCGTATAGCATACATTATACGAAGTTATTTTAAGAAGGAGATATACATATGGAGATCGGAAGAGCACACGTCTGAAC	755	7305	0.103354
CTCGATGAATCGAGAGGGACACGGCGAAATAACTTCGTATAGCATACATTATACGAAGTTATTTTAAGAAGGAGATATACATATGGAGATCGGAAGAGCACACGTCTGAAC	6547	3456	1.89439
GTGCATGAATCGAGAGGGACACGGCGAAATAACTTCGTATAGCATACATTATACGAAGTTATTTTAAGAAGGAGATATACATATGGAGATCGGAAGAGCACACGTCTGAAC	1344	7497	0.179272
AGGAGTGAATCGAGAGGGACACGGCGAAATAACTTCGTATAGCATACATTATACGAAGTTATTTTAAGAAGGAGATATACATATGGAGATCGGAAGAGCACACGTCTGAAC	8419	2665	3.1591
CCTAGTGAATCGAGAGGGACACGGCGAAATAACTTCGTATAGCATACATTATACGAAGTTATTTTAAGAAGGAGATATACATATGGAGATCGGAAGAGCACACGTCTGAAC	5627	3757	1.49774
GTTGGTGAATCGAGAGGGACACGGCGAAATAACTTCGTATAGCATACATTATACGAAGTTATTTTAAGAAGGAGATATACATATGGAGATCGGAAGAGCACACGTCTGAAC	8703	2925	2.97538
TCGGAACAATCGAGAGGGACACGGCGAAATAACTTCGTATAGCATACATTATACGAAGTTATTTTAAGAAGGAGATATACATATGGAGATCGGAAGAGCACACGTCTGAAC	10750	2582	4.16344
GTCGAACAATCGAGAGGGACACGGCGAAATAACTTCGTATAGCATACATTATACGAAGTTATTTTAAGAAGGAGATATACATATGGAGATCGGAAGAGCACACGTCTGAAC	8264	923	8.95341
CTGCAACAATCGAGAGGGACACGGCGAAATAACTTCGTATAGCATACATTATACGAAGTTATTTTAAGAAGGAGATATACATATGGAGATCGGAAGAGCACACGTCTGAAC	6449	2686	2.40097
TGCCAACAATCGAGAGGGACACGGCGAAATAACTTCGTATAGCATACATTATACGAAGTTATTTTAAGAAGGAGATATACATATGGAGATCGGAAGAGCACACGTCTGAAC	8160	1935	4.21705
ACGAGACAATCGAGAGGGACACGGCGAAATAACTTCGTATAGCATACATTATACGAAGTTATTTTAAGAAGGAGATATACATATGGAGATCGGAAGAGCACACGTCTGAAC	1403	7187	0.195214
CGTAGACAATCGAGAGGGACACGGCGAAATAACTTCGTATAGCATACATTATACGAAGTTATTTTAAGAAGGAGATATACATATGGAGATCGGAAGAGCACACGTCTGAAC	7894	2494	3.1652
GAAGGACAATCGAGAGGGACACGGCGAAATAACTTCGTATAGCATACATTATACGAAGTTATTTTAAGAAGGAGATATACATATGGAGATCGGAAGAGCACACGTCTGAAC	1169	7405	0.157866
AGACGACAATCGAGAGGGACACGGCGAAATAACTTCGTATAGCATACATTATACGAAGTTATTTTAAGAAGGAGATATACATATGGAGATCGGAAGAGCACACGTCTGAAC	8391	2440	3.43893
TCTCGACAATCGAGAGGGACACGGCGAAATAACTTCGTATAGCATACATTATACGAAGTTATTTTAAGAAGGAGATATACATATGGAGATCGGAAGAGCACACGTCTGAAC	9479	3215	2.94837
CCATGACAATCGAGAGGGACACGGCGAAATAACTTCGTATAGCATACATTATACGAAGTTATTTTAAGAAGGAGATATACATATGGAGATCGGAAGAGCACACGTCTGAAC	4976	2508	1.98405
AGCACACAATCGAGAGGGACACGGCGAAATAACTTCGTATAGCATACATTATACGAAGTTATTTTAAGAAGGAGATATACATATGGAGATCGGAAGAGCACACGTCTGAAC	8453	2335	3.62013
GCTACACAATCGAGAGGGACACGGCGAAATAACTTCGTATAGCATACATTATACGAAGTTATTTTAAGAAGGAGATATACATATGGAGATCGGAAGAGCACACGTCTGAAC	8209	2067	3.97146
ACAGCACAATCGAGAGGGACACGGCGAAATAACTTCGTATAGCATACATTATACGAAGTTATTTTAAGAAGGAGATATACATATGGAGATCGGAAGAGCACACGTCTGAAC	7013	2951	2.37648
TACGCACAATCGAGAGGGACACGGCGAAATAACTTCGTATAGCATACATTATACGAAGTTATTTTAAGAAGGAGATATACATATGGAGATCGGAAGAGCACACGTCTGAAC	8854	2037	4.34659
CAACCACAATCGAGAGGGACACGGCGAAATAACTTCGTATAGCATACATTATACGAAGTTATTTTAAGAAGGAGATATACATATGGAGATCGGAAGAGCACACGTCTGAAC	5068	3485	1.45423
GGATCACAATCGAGAGGGACACGGCGAAATAACTTCGTATAGCATACATTATACGAAGTTATTTTAAGAAGGAGATATACATATGGAGATCGGAAGAGCACACGTCTGAAC	6890	2133	3.23019

## Sheet: Smiley 0.01X
barcoded_oligo	light counts	no light counts	Ratio
TCAGAAGGATCGAGAGGGACACGGCGAAATAACTTCGTATAGCATACATTATACGAAGTTATTTTAAGAAGGAGATATACATATGGAGATCGGAAGAGCACACGTCTGAAC	290	172	1.68605
TCGTTGGAATCGAGAGGGACACGGCGAAATAACTTCGTATAGCATACATTATACGAAGTTATTTTAAGAAGGAGATATACATATGGAGATCGGAAGAGCACACGTCTGAAC	301	97	3.10309
AACGAACCATCGAGAGGGACACGGCGAAATAACTTCGTATAGCATACATTATACGAAGTTATTTTAAGAAGGAGATATACATATGGAGATCGGAAGAGCACACGTCTGAAC	336	115	2.92174		3.13043	3.1875	2.54762	1.78736	1.49689	2.26974	2.97561	1.00962	1.78481	3.2541	1.36364	3.68132
CGGAAGAAATCGAGAGGGACACGGCGAAATAACTTCGTATAGCATACATTATACGAAGTTATTTTAAGAAGGAGATATACATATGGAGATCGGAAGAGCACACGTCTGAAC	236	120	1.96667		3.05319	3.74107	3.8835	0.107817	0.273556	1.3526	3.97	0.194286	0.212209	3.10619	2.76522	4.50549
GCCAAGAAATCGAGAGGGACACGGCGAAATAACTTCGTATAGCATACATTATACGAAGTTATTTTAAGAAGGAGATATACATATGGAGATCGGAAGAGCACACGTCTGAAC	252	96	2.625		3.30097	4.61538	2.93388	0.137931	0.112601	4.02885	3.08571	0.128	0.0737913	1.93168	3.86598	4.38889
GGAGAGAAATCGAGAGGGACACGGCGAAATAACTTCGTATAGCATACATTATACGAAGTTATTTTAAGAAGGAGATATACATATGGAGATCGGAAGAGCACACGTCTGAAC	63	367	0.171662		1.32	2.9375	2.76923	1.6732	1.18519	3.63566	3.07377	3.13846	4.54167	1.79545	3.10563	1.81651
ACGGAGAAATCGAGAGGGACACGGCGAAATAACTTCGTATAGCATACATTATACGAAGTTATTTTAAGAAGGAGATATACATATGGAGATCGGAAGAGCACACGTCTGAAC	393	133	2.95489		2.95489	0.0737705	0.195335	0.839196	1.40782	0.383607	0.369906	1.22222	3.69672	0.117021	0.128342	3.63918
CACGAGAAATCGAGAGGGACACGGCGAAATAACTTCGTATAGCATACATTATACGAAGTTATTTTAAGAAGGAGATATACATATGGAGATCGGAAGAGCACACGTCTGAAC	27	366	0.0737705		2.625	0.171662	0.0874636	1.93548	1.5988	3.9375	2.10366	1.1976	1.07035	0.128492	0.183183	3.75532
CCACAGAAATCGAGAGGGACACGGCGAAATAACTTCGTATAGCATACATTATACGAAGTTATTTTAAGAAGGAGATATACATATGGAGATCGGAAGAGCACACGTCTGAAC	165	125	1.32		2.92174	1.96667	3.68367	0.121037	0.33046	1.65432	3.21053	0.11335	0.180412	4.20482	2.64706	4.23256
GAGCAGAAATCGAGAGGGACACGGCGAAATAACTTCGTATAGCATACATTATACGAAGTTATTTTAAGAAGGAGATATACATATGGAGATCGGAAGAGCACACGTCTGAAC	376	128	2.9375		1.68605	3.10309	1.47771	0.0566572	0.0938511	0.185185	0.211921	0.173789	0.246154	5.22078	4.38318	10.7105
AGCCAGAAATCGAGAGGGACACGGCGAAATAACTTCGTATAGCATACATTATACGAAGTTATTTTAAGAAGGAGATATACATATGGAGATCGGAAGAGCACACGTCTGAAC	340	103	3.30097
TCGAGGAAATCGAGAGGGACACGGCGAAATAACTTCGTATAGCATACATTATACGAAGTTATTTTAAGAAGGAGATATACATATGGAGATCGGAAGAGCACACGTCTGAAC	360	78	4.61538
CTCAGGAAATCGAGAGGGACACGGCGAAATAACTTCGTATAGCATACATTATACGAAGTTATTTTAAGAAGGAGATATACATATGGAGATCGGAAGAGCACACGTCTGAAC	287	94	3.05319
GGTAGGAAATCGAGAGGGACACGGCGAAATAACTTCGTATAGCATACATTATACGAAGTTATTTTAAGAAGGAGATATACATATGGAGATCGGAAGAGCACACGTCTGAAC	419	112	3.74107
TGACGGAAATCGAGAGGGACACGGCGAAATAACTTCGTATAGCATACATTATACGAAGTTATTTTAAGAAGGAGATATACATATGGAGATCGGAAGAGCACACGTCTGAAC	360	115	3.13043
ATGCGGAAATCGAGAGGGACACGGCGAAATAACTTCGTATAGCATACATTATACGAAGTTATTTTAAGAAGGAGATATACATATGGAGATCGGAAGAGCACACGTCTGAAC	357	112	3.1875
CGATCGAAATCGAGAGGGACACGGCGAAATAACTTCGTATAGCATACATTATACGAAGTTATTTTAAGAAGGAGATATACATATGGAGATCGGAAGAGCACACGTCTGAAC	232	157	1.47771
CTGGTGAAATCGAGAGGGACACGGCGAAATAACTTCGTATAGCATACATTATACGAAGTTATTTTAAGAAGGAGATATACATATGGAGATCGGAAGAGCACACGTCTGAAC	20	353	0.0566572
GTCCTGAAATCGAGAGGGACACGGCGAAATAACTTCGTATAGCATACATTATACGAAGTTATTTTAAGAAGGAGATATACATATGGAGATCGGAAGAGCACACGTCTGAAC	361	98	3.68367
GTGGACAAATCGAGAGGGACACGGCGAAATAACTTCGTATAGCATACATTATACGAAGTTATTTTAAGAAGGAGATATACATATGGAGATCGGAAGAGCACACGTCTGAAC	42	347	0.121037
TGCGACAAATCGAGAGGGACACGGCGAAATAACTTCGTATAGCATACATTATACGAAGTTATTTTAAGAAGGAGATATACATATGGAGATCGGAAGAGCACACGTCTGAAC	30	343	0.0874636
CCTGACAAATCGAGAGGGACACGGCGAAATAACTTCGTATAGCATACATTATACGAAGTTATTTTAAGAAGGAGATATACATATGGAGATCGGAAGAGCACACGTCTGAAC	180	93	1.93548
TCGCACAAATCGAGAGGGACACGGCGAAATAACTTCGTATAGCATACATTATACGAAGTTATTTTAAGAAGGAGATATACATATGGAGATCGGAAGAGCACACGTCTGAAC	67	343	0.195335
CTCCACAAATCGAGAGGGACACGGCGAAATAACTTCGTATAGCATACATTATACGAAGTTATTTTAAGAAGGAGATATACATATGGAGATCGGAAGAGCACACGTCTGAAC	167	199	0.839196
GGTCACAAATCGAGAGGGACACGGCGAAATAACTTCGTATAGCATACATTATACGAAGTTATTTTAAGAAGGAGATATACATATGGAGATCGGAAGAGCACACGTCTGAAC	360	130	2.76923
CGAAGCAAATCGAGAGGGACACGGCGAAATAACTTCGTATAGCATACATTATACGAAGTTATTTTAAGAAGGAGATATACATATGGAGATCGGAAGAGCACACGTCTGAAC	256	153	1.6732
GAGAGCAAATCGAGAGGGACACGGCGAAATAACTTCGTATAGCATACATTATACGAAGTTATTTTAAGAAGGAGATATACATATGGAGATCGGAAGAGCACACGTCTGAAC	355	121	2.93388
ACCAGCAAATCGAGAGGGACACGGCGAAATAACTTCGTATAGCATACATTATACGAAGTTATTTTAAGAAGGAGATATACATATGGAGATCGGAAGAGCACACGTCTGAAC	52	377	0.137931
AGTGGCAAATCGAGAGGGACACGGCGAAATAACTTCGTATAGCATACATTATACGAAGTTATTTTAAGAAGGAGATATACATATGGAGATCGGAAGAGCACACGTCTGAAC	400	103	3.8835
GTACGCAAATCGAGAGGGACACGGCGAAATAACTTCGTATAGCATACATTATACGAAGTTATTTTAAGAAGGAGATATACATATGGAGATCGGAAGAGCACACGTCTGAAC	40	371	0.107817
TACCGCAAATCGAGAGGGACACGGCGAAATAACTTCGTATAGCATACATTATACGAAGTTATTTTAAGAAGGAGATATACATATGGAGATCGGAAGAGCACACGTCTGAAC	321	126	2.54762
TGGTGCAAATCGAGAGGGACACGGCGAAATAACTTCGTATAGCATACATTATACGAAGTTATTTTAAGAAGGAGATATACATATGGAGATCGGAAGAGCACACGTCTGAAC	311	174	1.78736
CCAGGTAAATCGAGAGGGACACGGCGAAATAACTTCGTATAGCATACATTATACGAAGTTATTTTAAGAAGGAGATATACATATGGAGATCGGAAGAGCACACGTCTGAAC	29	309	0.0938511
GACGGTAAATCGAGAGGGACACGGCGAAATAACTTCGTATAGCATACATTATACGAAGTTATTTTAAGAAGGAGATATACATATGGAGATCGGAAGAGCACACGTCTGAAC	65	351	0.185185
GCTCGTAAATCGAGAGGGACACGGCGAAATAACTTCGTATAGCATACATTATACGAAGTTATTTTAAGAAGGAGATATACATATGGAGATCGGAAGAGCACACGTCTGAAC	115	348	0.33046
CGCTGTAAATCGAGAGGGACACGGCGAAATAACTTCGTATAGCATACATTATACGAAGTTATTTTAAGAAGGAGATATACATATGGAGATCGGAAGAGCACACGTCTGAAC	268	162	1.65432
CGTGCTAAATCGAGAGGGACACGGCGAAATAACTTCGTATAGCATACATTATACGAAGTTATTTTAAGAAGGAGATATACATATGGAGATCGGAAGAGCACACGTCTGAAC	267	167	1.5988
GGACCTAAATCGAGAGGGACACGGCGAAATAACTTCGTATAGCATACATTATACGAAGTTATTTTAAGAAGGAGATATACATATGGAGATCGGAAGAGCACACGTCTGAAC	378	96	3.9375
CAGCCTAAATCGAGAGGGACACGGCGAAATAACTTCGTATAGCATACATTATACGAAGTTATTTTAAGAAGGAGATATACATATGGAGATCGGAAGAGCACACGTCTGAAC	252	179	1.40782
GCGTCTAAATCGAGAGGGACACGGCGAAATAACTTCGTATAGCATACATTATACGAAGTTATTTTAAGAAGGAGATATACATATGGAGATCGGAAGAGCACACGTCTGAAC	117	305	0.383607
CGAGAAGAATCGAGAGGGACACGGCGAAATAACTTCGTATAGCATACATTATACGAAGTTATTTTAAGAAGGAGATATACATATGGAGATCGGAAGAGCACACGTCTGAAC	256	216	1.18519
GAGGAAGAATCGAGAGGGACACGGCGAAATAACTTCGTATAGCATACATTATACGAAGTTATTTTAAGAAGGAGATATACATATGGAGATCGGAAGAGCACACGTCTGAAC	469	129	3.63566
ACCGAAGAATCGAGAGGGACACGGCGAAATAACTTCGTATAGCATACATTATACGAAGTTATTTTAAGAAGGAGATATACATATGGAGATCGGAAGAGCACACGTCTGAAC	42	373	0.112601
GCACAAGAATCGAGAGGGACACGGCGAAATAACTTCGTATAGCATACATTATACGAAGTTATTTTAAGAAGGAGATATACATATGGAGATCGGAAGAGCACACGTCTGAAC	419	104	4.02885
AGGCAAGAATCGAGAGGGACACGGCGAAATAACTTCGTATAGCATACATTATACGAAGTTATTTTAAGAAGGAGATATACATATGGAGATCGGAAGAGCACACGTCTGAAC	90	329	0.273556
CACCAAGAATCGAGAGGGACACGGCGAAATAACTTCGTATAGCATACATTATACGAAGTTATTTTAAGAAGGAGATATACATATGGAGATCGGAAGAGCACACGTCTGAAC	234	173	1.3526
CCGTAAGAATCGAGAGGGACACGGCGAAATAACTTCGTATAGCATACATTATACGAAGTTATTTTAAGAAGGAGATATACATATGGAGATCGGAAGAGCACACGTCTGAAC	241	161	1.49689
GGCTAAGAATCGAGAGGGACACGGCGAAATAACTTCGTATAGCATACATTATACGAAGTTATTTTAAGAAGGAGATATACATATGGAGATCGGAAGAGCACACGTCTGAAC	345	152	2.26974
TGGACAGAATCGAGAGGGACACGGCGAAATAACTTCGTATAGCATACATTATACGAAGTTATTTTAAGAAGGAGATATACATATGGAGATCGGAAGAGCACACGTCTGAAC	32	151	0.211921
GACACAGAATCGAGAGGGACACGGCGAAATAACTTCGTATAGCATACATTATACGAAGTTATTTTAAGAAGGAGATATACATATGGAGATCGGAAGAGCACACGTCTGAAC	61	351	0.173789
GTAGCAGAATCGAGAGGGACACGGCGAAATAACTTCGTATAGCATACATTATACGAAGTTATTTTAAGAAGGAGATATACATATGGAGATCGGAAGAGCACACGTCTGAAC	427	133	3.21053
CATGCAGAATCGAGAGGGACACGGCGAAATAACTTCGTATAGCATACATTATACGAAGTTATTTTAAGAAGGAGATATACATATGGAGATCGGAAGAGCACACGTCTGAAC	45	397	0.11335
ACTCCAGAATCGAGAGGGACACGGCGAAATAACTTCGTATAGCATACATTATACGAAGTTATTTTAAGAAGGAGATATACATATGGAGATCGGAAGAGCACACGTCTGAAC	345	164	2.10366
CTCTCAGAATCGAGAGGGACACGGCGAAATAACTTCGTATAGCATACATTATACGAAGTTATTTTAAGAAGGAGATATACATATGGAGATCGGAAGAGCACACGTCTGAAC	200	167	1.1976
GCGATAGAATCGAGAGGGACACGGCGAAATAACTTCGTATAGCATACATTATACGAAGTTATTTTAAGAAGGAGATATACATATGGAGATCGGAAGAGCACACGTCTGAAC	118	319	0.369906
CGCATAGAATCGAGAGGGACACGGCGAAATAACTTCGTATAGCATACATTATACGAAGTTATTTTAAGAAGGAGATATACATATGGAGATCGGAAGAGCACACGTCTGAAC	231	189	1.22222
TTGGAGGAATCGAGAGGGACACGGCGAAATAACTTCGTATAGCATACATTATACGAAGTTATTTTAAGAAGGAGATATACATATGGAGATCGGAAGAGCACACGTCTGAAC	375	122	3.07377
AGTGAGGAATCGAGAGGGACACGGCGAAATAACTTCGTATAGCATACATTATACGAAGTTATTTTAAGAAGGAGATATACATATGGAGATCGGAAGAGCACACGTCTGAAC	408	130	3.13846
TCTCAGGAATCGAGAGGGACACGGCGAAATAACTTCGTATAGCATACATTATACGAAGTTATTTTAAGAAGGAGATATACATATGGAGATCGGAAGAGCACACGTCTGAAC	432	140	3.08571
AGAACGGAATCGAGAGGGACACGGCGAAATAACTTCGTATAGCATACATTATACGAAGTTATTTTAAGAAGGAGATATACATATGGAGATCGGAAGAGCACACGTCTGAAC	48	375	0.128
TAACCGGAATCGAGAGGGACACGGCGAAATAACTTCGTATAGCATACATTATACGAAGTTATTTTAAGAAGGAGATATACATATGGAGATCGGAAGAGCACACGTCTGAAC	397	100	3.97
AAGTCGGAATCGAGAGGGACACGGCGAAATAACTTCGTATAGCATACATTATACGAAGTTATTTTAAGAAGGAGATATACATATGGAGATCGGAAGAGCACACGTCTGAAC	68	350	0.194286
TGTTCGGAATCGAGAGGGACACGGCGAAATAACTTCGTATAGCATACATTATACGAAGTTATTTTAAGAAGGAGATATACATATGGAGATCGGAAGAGCACACGTCTGAAC	366	123	2.97561
ACCATGGAATCGAGAGGGACACGGCGAAATAACTTCGTATAGCATACATTATACGAAGTTATTTTAAGAAGGAGATATACATATGGAGATCGGAAGAGCACACGTCTGAAC	210	208	1.00962
TTGAGCGAATCGAGAGGGACACGGCGAAATAACTTCGTATAGCATACATTATACGAAGTTATTTTAAGAAGGAGATATACATATGGAGATCGGAAGAGCACACGTCTGAAC	80	325	0.246154
TAAGGCGAATCGAGAGGGACACGGCGAAATAACTTCGTATAGCATACATTATACGAAGTTATTTTAAGAAGGAGATATACATATGGAGATCGGAAGAGCACACGTCTGAAC	402	77	5.22078
ATTCGCGAATCGAGAGGGACACGGCGAAATAACTTCGTATAGCATACATTATACGAAGTTATTTTAAGAAGGAGATATACATATGGAGATCGGAAGAGCACACGTCTGAAC	70	388	0.180412
AGATGCGAATCGAGAGGGACACGGCGAAATAACTTCGTATAGCATACATTATACGAAGTTATTTTAAGAAGGAGATATACATATGGAGATCGGAAGAGCACACGTCTGAAC	349	83	4.20482
CATTGCGAATCGAGAGGGACACGGCGAAATAACTTCGTATAGCATACATTATACGAAGTTATTTTAAGAAGGAGATATACATATGGAGATCGGAAGAGCACACGTCTGAAC	213	199	1.07035
TCTACCGAATCGAGAGGGACACGGCGAAATAACTTCGTATAGCATACATTATACGAAGTTATTTTAAGAAGGAGATATACATATGGAGATCGGAAGAGCACACGTCTGAAC	46	358	0.128492
GAATCCGAATCGAGAGGGACACGGCGAAATAACTTCGTATAGCATACATTATACGAAGTTATTTTAAGAAGGAGATATACATATGGAGATCGGAAGAGCACACGTCTGAAC	451	122	3.69672
ACAGTCGAATCGAGAGGGACACGGCGAAATAACTTCGTATAGCATACATTATACGAAGTTATTTTAAGAAGGAGATATACATATGGAGATCGGAAGAGCACACGTCTGAAC	44	376	0.117021
TTCGTCGAATCGAGAGGGACACGGCGAAATAACTTCGTATAGCATACATTATACGAAGTTATTTTAAGAAGGAGATATACATATGGAGATCGGAAGAGCACACGTCTGAAC	436	96	4.54167
CAACTCGAATCGAGAGGGACACGGCGAAATAACTTCGTATAGCATACATTATACGAAGTTATTTTAAGAAGGAGATATACATATGGAGATCGGAAGAGCACACGTCTGAAC	316	176	1.79545
CTGTTCGAATCGAGAGGGACACGGCGAAATAACTTCGTATAGCATACATTATACGAAGTTATTTTAAGAAGGAGATATACATATGGAGATCGGAAGAGCACACGTCTGAAC	29	393	0.0737913
CTCGATGAATCGAGAGGGACACGGCGAAATAACTTCGTATAGCATACATTATACGAAGTTATTTTAAGAAGGAGATATACATATGGAGATCGGAAGAGCACACGTCTGAAC	311	161	1.93168
GTGCATGAATCGAGAGGGACACGGCGAAATAACTTCGTATAGCATACATTATACGAAGTTATTTTAAGAAGGAGATATACATATGGAGATCGGAAGAGCACACGTCTGAAC	73	344	0.212209
AGGAGTGAATCGAGAGGGACACGGCGAAATAACTTCGTATAGCATACATTATACGAAGTTATTTTAAGAAGGAGATATACATATGGAGATCGGAAGAGCACACGTCTGAAC	351	113	3.10619
CCTAGTGAATCGAGAGGGACACGGCGAAATAACTTCGTATAGCATACATTATACGAAGTTATTTTAAGAAGGAGATATACATATGGAGATCGGAAGAGCACACGTCTGAAC	282	158	1.78481
GTTGGTGAATCGAGAGGGACACGGCGAAATAACTTCGTATAGCATACATTATACGAAGTTATTTTAAGAAGGAGATATACATATGGAGATCGGAAGAGCACACGTCTGAAC	397	122	3.2541
TCGGAACAATCGAGAGGGACACGGCGAAATAACTTCGTATAGCATACATTATACGAAGTTATTTTAAGAAGGAGATATACATATGGAGATCGGAAGAGCACACGTCTGAAC	469	107	4.38318
GTCGAACAATCGAGAGGGACACGGCGAAATAACTTCGTATAGCATACATTATACGAAGTTATTTTAAGAAGGAGATATACATATGGAGATCGGAAGAGCACACGTCTGAAC	407	38	10.7105
CTGCAACAATCGAGAGGGACACGGCGAAATAACTTCGTATAGCATACATTATACGAAGTTATTTTAAGAAGGAGATATACATATGGAGATCGGAAGAGCACACGTCTGAAC	270	102	2.64706
TGCCAACAATCGAGAGGGACACGGCGAAATAACTTCGTATAGCATACATTATACGAAGTTATTTTAAGAAGGAGATATACATATGGAGATCGGAAGAGCACACGTCTGAAC	364	86	4.23256
ACGAGACAATCGAGAGGGACACGGCGAAATAACTTCGTATAGCATACATTATACGAAGTTATTTTAAGAAGGAGATATACATATGGAGATCGGAAGAGCACACGTCTGAAC	61	333	0.183183
CGTAGACAATCGAGAGGGACACGGCGAAATAACTTCGTATAGCATACATTATACGAAGTTATTTTAAGAAGGAGATATACATATGGAGATCGGAAGAGCACACGTCTGAAC	353	94	3.75532
GAAGGACAATCGAGAGGGACACGGCGAAATAACTTCGTATAGCATACATTATACGAAGTTATTTTAAGAAGGAGATATACATATGGAGATCGGAAGAGCACACGTCTGAAC	48	374	0.128342
AGACGACAATCGAGAGGGACACGGCGAAATAACTTCGTATAGCATACATTATACGAAGTTATTTTAAGAAGGAGATATACATATGGAGATCGGAAGAGCACACGTCTGAAC	353	97	3.63918
TCTCGACAATCGAGAGGGACACGGCGAAATAACTTCGTATAGCATACATTATACGAAGTTATTTTAAGAAGGAGATATACATATGGAGATCGGAAGAGCACACGTCTGAAC	441	142	3.10563
CCATGACAATCGAGAGGGACACGGCGAAATAACTTCGTATAGCATACATTATACGAAGTTATTTTAAGAAGGAGATATACATATGGAGATCGGAAGAGCACACGTCTGAAC	198	109	1.81651
AGCACACAATCGAGAGGGACACGGCGAAATAACTTCGTATAGCATACATTATACGAAGTTATTTTAAGAAGGAGATATACATATGGAGATCGGAAGAGCACACGTCTGAAC	375	97	3.86598
GCTACACAATCGAGAGGGACACGGCGAAATAACTTCGTATAGCATACATTATACGAAGTTATTTTAAGAAGGAGATATACATATGGAGATCGGAAGAGCACACGTCTGAAC	395	90	4.38889
ACAGCACAATCGAGAGGGACACGGCGAAATAACTTCGTATAGCATACATTATACGAAGTTATTTTAAGAAGGAGATATACATATGGAGATCGGAAGAGCACACGTCTGAAC	318	115	2.76522
TACGCACAATCGAGAGGGACACGGCGAAATAACTTCGTATAGCATACATTATACGAAGTTATTTTAAGAAGGAGATATACATATGGAGATCGGAAGAGCACACGTCTGAAC	410	91	4.50549
CAACCACAATCGAGAGGGACACGGCGAAATAACTTCGTATAGCATACATTATACGAAGTTATTTTAAGAAGGAGATATACATATGGAGATCGGAAGAGCACACGTCTGAAC	210	154	1.36364
GGATCACAATCGAGAGGGACACGGCGAAATAACTTCGTATAGCATACATTATACGAAGTTATTTTAAGAAGGAGATATACATATGGAGATCGGAAGAGCACACGTCTGAAC	335	91	3.68132

## Sheet: Smiley 0.001X
barcoded_oligo	counts	counts	Ratio
TCAGAAGGATCGAGAGGGACACGGCGAAATAACTTCGTATAGCATACATTATACGAAGTTATTTTAAGAAGGAGATATACATATGGAGATCGGAAGAGCACACGTCTGAAC	0	0	0
TCGTTGGAATCGAGAGGGACACGGCGAAATAACTTCGTATAGCATACATTATACGAAGTTATTTTAAGAAGGAGATATACATATGGAGATCGGAAGAGCACACGTCTGAAC	3	2	1.5
AACGAACCATCGAGAGGGACACGGCGAAATAACTTCGTATAGCATACATTATACGAAGTTATTTTAAGAAGGAGATATACATATGGAGATCGGAAGAGCACACGTCTGAAC	1	0	1		1	1	0	3	3	0.666667	2	1	0	2	0	0
CGGAAGAAATCGAGAGGGACACGGCGAAATAACTTCGTATAGCATACATTATACGAAGTTATTTTAAGAAGGAGATATACATATGGAGATCGGAAGAGCACACGTCTGAAC	0	0	0		2	1	2	0	0	1	1	0	0	1	0	2
GCCAAGAAATCGAGAGGGACACGGCGAAATAACTTCGTATAGCATACATTATACGAAGTTATTTTAAGAAGGAGATATACATATGGAGATCGGAAGAGCACACGTCTGAAC	1	0	1		1	3	1	0	0	2	1.5	0	0	0	0	0
GGAGAGAAATCGAGAGGGACACGGCGAAATAACTTCGTATAGCATACATTATACGAAGTTATTTTAAGAAGGAGATATACATATGGAGATCGGAAGAGCACACGTCTGAAC	0	1	0		0	0	1	0	0.5	1	2	0	4	0	1	2
ACGGAGAAATCGAGAGGGACACGGCGAAATAACTTCGTATAGCATACATTATACGAAGTTATTTTAAGAAGGAGATATACATATGGAGATCGGAAGAGCACACGTCTGAAC	1	0	1		1	0	0	0	0	0	1	1	0	0	0	0
CACGAGAAATCGAGAGGGACACGGCGAAATAACTTCGTATAGCATACATTATACGAAGTTATTTTAAGAAGGAGATATACATATGGAGATCGGAAGAGCACACGTCTGAAC	0	2	0		1	0	2	0	2	1	1	0	2	0	0	4
CCACAGAAATCGAGAGGGACACGGCGAAATAACTTCGTATAGCATACATTATACGAAGTTATTTTAAGAAGGAGATATACATATGGAGATCGGAAGAGCACACGTCTGAAC	0	1	0		1	0	4	0	0	2	2	0	0	0	1	3
GAGCAGAAATCGAGAGGGACACGGCGAAATAACTTCGTATAGCATACATTATACGAAGTTATTTTAAGAAGGAGATATACATATGGAGATCGGAAGAGCACACGTCTGAAC	0	2	0		0	1.5	1	0	0	0	0	0	0	0.5	4	0
AGCCAGAAATCGAGAGGGACACGGCGAAATAACTTCGTATAGCATACATTATACGAAGTTATTTTAAGAAGGAGATATACATATGGAGATCGGAAGAGCACACGTCTGAAC	1	0	1
TCGAGGAAATCGAGAGGGACACGGCGAAATAACTTCGTATAGCATACATTATACGAAGTTATTTTAAGAAGGAGATATACATATGGAGATCGGAAGAGCACACGTCTGAAC	3	0	3
CTCAGGAAATCGAGAGGGACACGGCGAAATAACTTCGTATAGCATACATTATACGAAGTTATTTTAAGAAGGAGATATACATATGGAGATCGGAAGAGCACACGTCTGAAC	2	1	2
GGTAGGAAATCGAGAGGGACACGGCGAAATAACTTCGTATAGCATACATTATACGAAGTTATTTTAAGAAGGAGATATACATATGGAGATCGGAAGAGCACACGTCTGAAC	1	1	1
TGACGGAAATCGAGAGGGACACGGCGAAATAACTTCGTATAGCATACATTATACGAAGTTATTTTAAGAAGGAGATATACATATGGAGATCGGAAGAGCACACGTCTGAAC	1	0	1
ATGCGGAAATCGAGAGGGACACGGCGAAATAACTTCGTATAGCATACATTATACGAAGTTATTTTAAGAAGGAGATATACATATGGAGATCGGAAGAGCACACGTCTGAAC	1	1	1
CGATCGAAATCGAGAGGGACACGGCGAAATAACTTCGTATAGCATACATTATACGAAGTTATTTTAAGAAGGAGATATACATATGGAGATCGGAAGAGCACACGTCTGAAC	1	0	1
CTGGTGAAATCGAGAGGGACACGGCGAAATAACTTCGTATAGCATACATTATACGAAGTTATTTTAAGAAGGAGATATACATATGGAGATCGGAAGAGCACACGTCTGAAC	0	1	0
GTCCTGAAATCGAGAGGGACACGGCGAAATAACTTCGTATAGCATACATTATACGAAGTTATTTTAAGAAGGAGATATACATATGGAGATCGGAAGAGCACACGTCTGAAC	4	0	4
GTGGACAAATCGAGAGGGACACGGCGAAATAACTTCGTATAGCATACATTATACGAAGTTATTTTAAGAAGGAGATATACATATGGAGATCGGAAGAGCACACGTCTGAAC	0	1	0
TGCGACAAATCGAGAGGGACACGGCGAAATAACTTCGTATAGCATACATTATACGAAGTTATTTTAAGAAGGAGATATACATATGGAGATCGGAAGAGCACACGTCTGAAC	2	0	2
CCTGACAAATCGAGAGGGACACGGCGAAATAACTTCGTATAGCATACATTATACGAAGTTATTTTAAGAAGGAGATATACATATGGAGATCGGAAGAGCACACGTCTGAAC	0	0	0
TCGCACAAATCGAGAGGGACACGGCGAAATAACTTCGTATAGCATACATTATACGAAGTTATTTTAAGAAGGAGATATACATATGGAGATCGGAAGAGCACACGTCTGAAC	0	1	0
CTCCACAAATCGAGAGGGACACGGCGAAATAACTTCGTATAGCATACATTATACGAAGTTATTTTAAGAAGGAGATATACATATGGAGATCGGAAGAGCACACGTCTGAAC	0	0	0
GGTCACAAATCGAGAGGGACACGGCGAAATAACTTCGTATAGCATACATTATACGAAGTTATTTTAAGAAGGAGATATACATATGGAGATCGGAAGAGCACACGTCTGAAC	1	0	1
CGAAGCAAATCGAGAGGGACACGGCGAAATAACTTCGTATAGCATACATTATACGAAGTTATTTTAAGAAGGAGATATACATATGGAGATCGGAAGAGCACACGTCTGAAC	0	1	0
GAGAGCAAATCGAGAGGGACACGGCGAAATAACTTCGTATAGCATACATTATACGAAGTTATTTTAAGAAGGAGATATACATATGGAGATCGGAAGAGCACACGTCTGAAC	1	0	1
ACCAGCAAATCGAGAGGGACACGGCGAAATAACTTCGTATAGCATACATTATACGAAGTTATTTTAAGAAGGAGATATACATATGGAGATCGGAAGAGCACACGTCTGAAC	0	1	0
AGTGGCAAATCGAGAGGGACACGGCGAAATAACTTCGTATAGCATACATTATACGAAGTTATTTTAAGAAGGAGATATACATATGGAGATCGGAAGAGCACACGTCTGAAC	2	0	2
GTACGCAAATCGAGAGGGACACGGCGAAATAACTTCGTATAGCATACATTATACGAAGTTATTTTAAGAAGGAGATATACATATGGAGATCGGAAGAGCACACGTCTGAAC	0	2	0
TACCGCAAATCGAGAGGGACACGGCGAAATAACTTCGTATAGCATACATTATACGAAGTTATTTTAAGAAGGAGATATACATATGGAGATCGGAAGAGCACACGTCTGAAC	0	0	0
TGGTGCAAATCGAGAGGGACACGGCGAAATAACTTCGTATAGCATACATTATACGAAGTTATTTTAAGAAGGAGATATACATATGGAGATCGGAAGAGCACACGTCTGAAC	3	0	3
CCAGGTAAATCGAGAGGGACACGGCGAAATAACTTCGTATAGCATACATTATACGAAGTTATTTTAAGAAGGAGATATACATATGGAGATCGGAAGAGCACACGTCTGAAC	0	0	0
GACGGTAAATCGAGAGGGACACGGCGAAATAACTTCGTATAGCATACATTATACGAAGTTATTTTAAGAAGGAGATATACATATGGAGATCGGAAGAGCACACGTCTGAAC	0	4	0
GCTCGTAAATCGAGAGGGACACGGCGAAATAACTTCGTATAGCATACATTATACGAAGTTATTTTAAGAAGGAGATATACATATGGAGATCGGAAGAGCACACGTCTGAAC	0	0	0
CGCTGTAAATCGAGAGGGACACGGCGAAATAACTTCGTATAGCATACATTATACGAAGTTATTTTAAGAAGGAGATATACATATGGAGATCGGAAGAGCACACGTCTGAAC	2	0	2
CGTGCTAAATCGAGAGGGACACGGCGAAATAACTTCGTATAGCATACATTATACGAAGTTATTTTAAGAAGGAGATATACATATGGAGATCGGAAGAGCACACGTCTGAAC	2	1	2
GGACCTAAATCGAGAGGGACACGGCGAAATAACTTCGTATAGCATACATTATACGAAGTTATTTTAAGAAGGAGATATACATATGGAGATCGGAAGAGCACACGTCTGAAC	1	1	1
CAGCCTAAATCGAGAGGGACACGGCGAAATAACTTCGTATAGCATACATTATACGAAGTTATTTTAAGAAGGAGATATACATATGGAGATCGGAAGAGCACACGTCTGAAC	0	0	0
GCGTCTAAATCGAGAGGGACACGGCGAAATAACTTCGTATAGCATACATTATACGAAGTTATTTTAAGAAGGAGATATACATATGGAGATCGGAAGAGCACACGTCTGAAC	0	1	0
CGAGAAGAATCGAGAGGGACACGGCGAAATAACTTCGTATAGCATACATTATACGAAGTTATTTTAAGAAGGAGATATACATATGGAGATCGGAAGAGCACACGTCTGAAC	1	2	0.5
GAGGAAGAATCGAGAGGGACACGGCGAAATAACTTCGTATAGCATACATTATACGAAGTTATTTTAAGAAGGAGATATACATATGGAGATCGGAAGAGCACACGTCTGAAC	1	0	1
ACCGAAGAATCGAGAGGGACACGGCGAAATAACTTCGTATAGCATACATTATACGAAGTTATTTTAAGAAGGAGATATACATATGGAGATCGGAAGAGCACACGTCTGAAC	0	1	0
GCACAAGAATCGAGAGGGACACGGCGAAATAACTTCGTATAGCATACATTATACGAAGTTATTTTAAGAAGGAGATATACATATGGAGATCGGAAGAGCACACGTCTGAAC	2	0	2
AGGCAAGAATCGAGAGGGACACGGCGAAATAACTTCGTATAGCATACATTATACGAAGTTATTTTAAGAAGGAGATATACATATGGAGATCGGAAGAGCACACGTCTGAAC	0	3	0
CACCAAGAATCGAGAGGGACACGGCGAAATAACTTCGTATAGCATACATTATACGAAGTTATTTTAAGAAGGAGATATACATATGGAGATCGGAAGAGCACACGTCTGAAC	1	0	1
CCGTAAGAATCGAGAGGGACACGGCGAAATAACTTCGTATAGCATACATTATACGAAGTTATTTTAAGAAGGAGATATACATATGGAGATCGGAAGAGCACACGTCTGAAC	3	0	3
GGCTAAGAATCGAGAGGGACACGGCGAAATAACTTCGTATAGCATACATTATACGAAGTTATTTTAAGAAGGAGATATACATATGGAGATCGGAAGAGCACACGTCTGAAC	2	3	0.666667
TGGACAGAATCGAGAGGGACACGGCGAAATAACTTCGTATAGCATACATTATACGAAGTTATTTTAAGAAGGAGATATACATATGGAGATCGGAAGAGCACACGTCTGAAC	0	0	0
GACACAGAATCGAGAGGGACACGGCGAAATAACTTCGTATAGCATACATTATACGAAGTTATTTTAAGAAGGAGATATACATATGGAGATCGGAAGAGCACACGTCTGAAC	0	2	0
GTAGCAGAATCGAGAGGGACACGGCGAAATAACTTCGTATAGCATACATTATACGAAGTTATTTTAAGAAGGAGATATACATATGGAGATCGGAAGAGCACACGTCTGAAC	2	1	2
CATGCAGAATCGAGAGGGACACGGCGAAATAACTTCGTATAGCATACATTATACGAAGTTATTTTAAGAAGGAGATATACATATGGAGATCGGAAGAGCACACGTCTGAAC	0	1	0
ACTCCAGAATCGAGAGGGACACGGCGAAATAACTTCGTATAGCATACATTATACGAAGTTATTTTAAGAAGGAGATATACATATGGAGATCGGAAGAGCACACGTCTGAAC	1	0	1
CTCTCAGAATCGAGAGGGACACGGCGAAATAACTTCGTATAGCATACATTATACGAAGTTATTTTAAGAAGGAGATATACATATGGAGATCGGAAGAGCACACGTCTGAAC	0	1	0
GCGATAGAATCGAGAGGGACACGGCGAAATAACTTCGTATAGCATACATTATACGAAGTTATTTTAAGAAGGAGATATACATATGGAGATCGGAAGAGCACACGTCTGAAC	1	1	1
CGCATAGAATCGAGAGGGACACGGCGAAATAACTTCGTATAGCATACATTATACGAAGTTATTTTAAGAAGGAGATATACATATGGAGATCGGAAGAGCACACGTCTGAAC	1	1	1
TTGGAGGAATCGAGAGGGACACGGCGAAATAACTTCGTATAGCATACATTATACGAAGTTATTTTAAGAAGGAGATATACATATGGAGATCGGAAGAGCACACGTCTGAAC	2	0	2
AGTGAGGAATCGAGAGGGACACGGCGAAATAACTTCGTATAGCATACATTATACGAAGTTATTTTAAGAAGGAGATATACATATGGAGATCGGAAGAGCACACGTCTGAAC	0	1	0
TCTCAGGAATCGAGAGGGACACGGCGAAATAACTTCGTATAGCATACATTATACGAAGTTATTTTAAGAAGGAGATATACATATGGAGATCGGAAGAGCACACGTCTGAAC	3	2	1.5
AGAACGGAATCGAGAGGGACACGGCGAAATAACTTCGTATAGCATACATTATACGAAGTTATTTTAAGAAGGAGATATACATATGGAGATCGGAAGAGCACACGTCTGAAC	0	0	0
TAACCGGAATCGAGAGGGACACGGCGAAATAACTTCGTATAGCATACATTATACGAAGTTATTTTAAGAAGGAGATATACATATGGAGATCGGAAGAGCACACGTCTGAAC	1	1	1
AAGTCGGAATCGAGAGGGACACGGCGAAATAACTTCGTATAGCATACATTATACGAAGTTATTTTAAGAAGGAGATATACATATGGAGATCGGAAGAGCACACGTCTGAAC	0	3	0
TGTTCGGAATCGAGAGGGACACGGCGAAATAACTTCGTATAGCATACATTATACGAAGTTATTTTAAGAAGGAGATATACATATGGAGATCGGAAGAGCACACGTCTGAAC	2	0	2
ACCATGGAATCGAGAGGGACACGGCGAAATAACTTCGTATAGCATACATTATACGAAGTTATTTTAAGAAGGAGATATACATATGGAGATCGGAAGAGCACACGTCTGAAC	1	1	1
TTGAGCGAATCGAGAGGGACACGGCGAAATAACTTCGTATAGCATACATTATACGAAGTTATTTTAAGAAGGAGATATACATATGGAGATCGGAAGAGCACACGTCTGAAC	0	0	0
TAAGGCGAATCGAGAGGGACACGGCGAAATAACTTCGTATAGCATACATTATACGAAGTTATTTTAAGAAGGAGATATACATATGGAGATCGGAAGAGCACACGTCTGAAC	1	2	0.5
ATTCGCGAATCGAGAGGGACACGGCGAAATAACTTCGTATAGCATACATTATACGAAGTTATTTTAAGAAGGAGATATACATATGGAGATCGGAAGAGCACACGTCTGAAC	0	1	0
AGATGCGAATCGAGAGGGACACGGCGAAATAACTTCGTATAGCATACATTATACGAAGTTATTTTAAGAAGGAGATATACATATGGAGATCGGAAGAGCACACGTCTGAAC	0	0	0
CATTGCGAATCGAGAGGGACACGGCGAAATAACTTCGTATAGCATACATTATACGAAGTTATTTTAAGAAGGAGATATACATATGGAGATCGGAAGAGCACACGTCTGAAC	2	0	2
TCTACCGAATCGAGAGGGACACGGCGAAATAACTTCGTATAGCATACATTATACGAAGTTATTTTAAGAAGGAGATATACATATGGAGATCGGAAGAGCACACGTCTGAAC	0	1	0
GAATCCGAATCGAGAGGGACACGGCGAAATAACTTCGTATAGCATACATTATACGAAGTTATTTTAAGAAGGAGATATACATATGGAGATCGGAAGAGCACACGTCTGAAC	0	0	0
ACAGTCGAATCGAGAGGGACACGGCGAAATAACTTCGTATAGCATACATTATACGAAGTTATTTTAAGAAGGAGATATACATATGGAGATCGGAAGAGCACACGTCTGAAC	0	0	0
TTCGTCGAATCGAGAGGGACACGGCGAAATAACTTCGTATAGCATACATTATACGAAGTTATTTTAAGAAGGAGATATACATATGGAGATCGGAAGAGCACACGTCTGAAC	4	1	4
CAACTCGAATCGAGAGGGACACGGCGAAATAACTTCGTATAGCATACATTATACGAAGTTATTTTAAGAAGGAGATATACATATGGAGATCGGAAGAGCACACGTCTGAAC	0	0	0
CTGTTCGAATCGAGAGGGACACGGCGAAATAACTTCGTATAGCATACATTATACGAAGTTATTTTAAGAAGGAGATATACATATGGAGATCGGAAGAGCACACGTCTGAAC	0	3	0
CTCGATGAATCGAGAGGGACACGGCGAAATAACTTCGTATAGCATACATTATACGAAGTTATTTTAAGAAGGAGATATACATATGGAGATCGGAAGAGCACACGTCTGAAC	0	0	0
GTGCATGAATCGAGAGGGACACGGCGAAATAACTTCGTATAGCATACATTATACGAAGTTATTTTAAGAAGGAGATATACATATGGAGATCGGAAGAGCACACGTCTGAAC	0	2	0
AGGAGTGAATCGAGAGGGACACGGCGAAATAACTTCGTATAGCATACATTATACGAAGTTATTTTAAGAAGGAGATATACATATGGAGATCGGAAGAGCACACGTCTGAAC	1	0	1
CCTAGTGAATCGAGAGGGACACGGCGAAATAACTTCGTATAGCATACATTATACGAAGTTATTTTAAGAAGGAGATATACATATGGAGATCGGAAGAGCACACGTCTGAAC	0	1	0
GTTGGTGAATCGAGAGGGACACGGCGAAATAACTTCGTATAGCATACATTATACGAAGTTATTTTAAGAAGGAGATATACATATGGAGATCGGAAGAGCACACGTCTGAAC	2	0	2
TCGGAACAATCGAGAGGGACACGGCGAAATAACTTCGTATAGCATACATTATACGAAGTTATTTTAAGAAGGAGATATACATATGGAGATCGGAAGAGCACACGTCTGAAC	4	0	4
GTCGAACAATCGAGAGGGACACGGCGAAATAACTTCGTATAGCATACATTATACGAAGTTATTTTAAGAAGGAGATATACATATGGAGATCGGAAGAGCACACGTCTGAAC	0	0	0
CTGCAACAATCGAGAGGGACACGGCGAAATAACTTCGTATAGCATACATTATACGAAGTTATTTTAAGAAGGAGATATACATATGGAGATCGGAAGAGCACACGTCTGAAC	1	0	1
TGCCAACAATCGAGAGGGACACGGCGAAATAACTTCGTATAGCATACATTATACGAAGTTATTTTAAGAAGGAGATATACATATGGAGATCGGAAGAGCACACGTCTGAAC	3	0	3
ACGAGACAATCGAGAGGGACACGGCGAAATAACTTCGTATAGCATACATTATACGAAGTTATTTTAAGAAGGAGATATACATATGGAGATCGGAAGAGCACACGTCTGAAC	0	1	0
CGTAGACAATCGAGAGGGACACGGCGAAATAACTTCGTATAGCATACATTATACGAAGTTATTTTAAGAAGGAGATATACATATGGAGATCGGAAGAGCACACGTCTGAAC	4	0	4
GAAGGACAATCGAGAGGGACACGGCGAAATAACTTCGTATAGCATACATTATACGAAGTTATTTTAAGAAGGAGATATACATATGGAGATCGGAAGAGCACACGTCTGAAC	0	0	0
AGACGACAATCGAGAGGGACACGGCGAAATAACTTCGTATAGCATACATTATACGAAGTTATTTTAAGAAGGAGATATACATATGGAGATCGGAAGAGCACACGTCTGAAC	0	0	0
TCTCGACAATCGAGAGGGACACGGCGAAATAACTTCGTATAGCATACATTATACGAAGTTATTTTAAGAAGGAGATATACATATGGAGATCGGAAGAGCACACGTCTGAAC	1	0	1
CCATGACAATCGAGAGGGACACGGCGAAATAACTTCGTATAGCATACATTATACGAAGTTATTTTAAGAAGGAGATATACATATGGAGATCGGAAGAGCACACGTCTGAAC	2	0	2
AGCACACAATCGAGAGGGACACGGCGAAATAACTTCGTATAGCATACATTATACGAAGTTATTTTAAGAAGGAGATATACATATGGAGATCGGAAGAGCACACGTCTGAAC	0	1	0
GCTACACAATCGAGAGGGACACGGCGAAATAACTTCGTATAGCATACATTATACGAAGTTATTTTAAGAAGGAGATATACATATGGAGATCGGAAGAGCACACGTCTGAAC	0	0	0
ACAGCACAATCGAGAGGGACACGGCGAAATAACTTCGTATAGCATACATTATACGAAGTTATTTTAAGAAGGAGATATACATATGGAGATCGGAAGAGCACACGTCTGAAC	0	1	0
TACGCACAATCGAGAGGGACACGGCGAAATAACTTCGTATAGCATACATTATACGAAGTTATTTTAAGAAGGAGATATACATATGGAGATCGGAAGAGCACACGTCTGAAC	2	0	2
CAACCACAATCGAGAGGGACACGGCGAAATAACTTCGTATAGCATACATTATACGAAGTTATTTTAAGAAGGAGATATACATATGGAGATCGGAAGAGCACACGTCTGAAC	0	1	0
GGATCACAATCGAGAGGGACACGGCGAAATAACTTCGTATAGCATACATTATACGAAGTTATTTTAAGAAGGAGATATACATATGGAGATCGGAAGAGCACACGTCTGAAC	0	0	0

## Sheet: Smiley_Dried
barcoded_oligo	light counts	no light counts	Ratio
TCAGAAGGATCGAGAGGGACACGGCGAAATAACTTCGTATAGCATACATTATACGAAGTTATTTTAAGAAGGAGATATACATATGGAGATCGGAAGAGCACACGTCTGAAC	53836	34606	1.55568
TCGTTGGAATCGAGAGGGACACGGCGAAATAACTTCGTATAGCATACATTATACGAAGTTATTTTAAGAAGGAGATATACATATGGAGATCGGAAGAGCACACGTCTGAAC	65872	22796	2.88963
AACGAACCATCGAGAGGGACACGGCGAAATAACTTCGTATAGCATACATTATACGAAGTTATTTTAAGAAGGAGATATACATATGGAGATCGGAAGAGCACACGTCTGAAC	78737	23363	3.37016		3.21413	2.96425	2.36411	1.93496	1.59954	2.74711	2.70747	1.26315	1.55685	3.14564	1.62788	3.442
CGGAAGAAATCGAGAGGGACACGGCGAAATAACTTCGTATAGCATACATTATACGAAGTTATTTTAAGAAGGAGATATACATATGGAGATCGGAAGAGCACACGTCTGAAC	54815	22511	2.43503		3.37972	3.73553	3.78496	0.189001	0.287794	1.57142	3.48663	0.230159	0.211279	3.30608	2.5876	4.60746
GCCAAGAAATCGAGAGGGACACGGCGAAATAACTTCGTATAGCATACATTATACGAAGTTATTTTAAGAAGGAGATATACATATGGAGATCGGAAGAGCACACGTCTGAAC	56299	24238	2.32276		3.57782	4.67838	3.06011	0.14805	0.146313	4.05659	2.70758	0.195928	0.113185	2.25446	4.12496	4.36121
GGAGAGAAATCGAGAGGGACACGGCGAAATAACTTCGTATAGCATACATTATACGAAGTTATTTTAAGAAGGAGATATACATATGGAGATCGGAAGAGCACACGTCTGAAC	12941	57332	0.22572		1.25887	2.80943	2.82915	1.5267	1.33076	3.4561	2.95632	3.13794	3.91763	1.89112	3.28403	2.183
ACGGAGAAATCGAGAGGGACACGGCGAAATAACTTCGTATAGCATACATTATACGAAGTTATTTTAAGAAGGAGATATACATATGGAGATCGGAAGAGCACACGTCTGAAC	83114	30769	2.70123		2.70123	0.0820256	0.247742	0.9838	1.53163	0.508219	0.360196	1.34432	3.67059	0.182713	0.181774	3.70949
CACGAGAAATCGAGAGGGACACGGCGAAATAACTTCGTATAGCATACATTATACGAAGTTATTTTAAGAAGGAGATATACATATGGAGATCGGAAGAGCACACGTCTGAAC	5776	70417	0.0820256		2.32276	0.22572	0.197635	1.89593	1.70597	3.3129	2.23009	1.23789	1.09592	0.207484	0.238189	3.19677
CCACAGAAATCGAGAGGGACACGGCGAAATAACTTCGTATAGCATACATTATACGAAGTTATTTTAAGAAGGAGATATACATATGGAGATCGGAAGAGCACACGTCTGAAC	32660	25944	1.25887		3.37016	2.43503	3.40596	0.1865	0.409601	1.56034	3.51194	0.13181	0.248306	4.00402	2.53222	4.35713
GAGCAGAAATCGAGAGGGACACGGCGAAATAACTTCGTATAGCATACATTATACGAAGTTATTTTAAGAAGGAGATATACATATGGAGATCGGAAGAGCACACGTCTGAAC	83280	29643	2.80943		1.55568	2.88963	1.68885	0.120412	0.0894987	0.237932	0.396001	0.211403	0.274272	4.16494	4.18128	8.87306
AGCCAGAAATCGAGAGGGACACGGCGAAATAACTTCGTATAGCATACATTATACGAAGTTATTTTAAGAAGGAGATATACATATGGAGATCGGAAGAGCACACGTCTGAAC	78916	22057	3.57782
TCGAGGAAATCGAGAGGGACACGGCGAAATAACTTCGTATAGCATACATTATACGAAGTTATTTTAAGAAGGAGATATACATATGGAGATCGGAAGAGCACACGTCTGAAC	80515	17210	4.67838
CTCAGGAAATCGAGAGGGACACGGCGAAATAACTTCGTATAGCATACATTATACGAAGTTATTTTAAGAAGGAGATATACATATGGAGATCGGAAGAGCACACGTCTGAAC	58939	17439	3.37972
GGTAGGAAATCGAGAGGGACACGGCGAAATAACTTCGTATAGCATACATTATACGAAGTTATTTTAAGAAGGAGATATACATATGGAGATCGGAAGAGCACACGTCTGAAC	82006	21953	3.73553
TGACGGAAATCGAGAGGGACACGGCGAAATAACTTCGTATAGCATACATTATACGAAGTTATTTTAAGAAGGAGATATACATATGGAGATCGGAAGAGCACACGTCTGAAC	74179	23079	3.21413
ATGCGGAAATCGAGAGGGACACGGCGAAATAACTTCGTATAGCATACATTATACGAAGTTATTTTAAGAAGGAGATATACATATGGAGATCGGAAGAGCACACGTCTGAAC	76448	25790	2.96425
CGATCGAAATCGAGAGGGACACGGCGAAATAACTTCGTATAGCATACATTATACGAAGTTATTTTAAGAAGGAGATATACATATGGAGATCGGAAGAGCACACGTCTGAAC	57002	33752	1.68885
CTGGTGAAATCGAGAGGGACACGGCGAAATAACTTCGTATAGCATACATTATACGAAGTTATTTTAAGAAGGAGATATACATATGGAGATCGGAAGAGCACACGTCTGAAC	7870	65359	0.120412
GTCCTGAAATCGAGAGGGACACGGCGAAATAACTTCGTATAGCATACATTATACGAAGTTATTTTAAGAAGGAGATATACATATGGAGATCGGAAGAGCACACGTCTGAAC	79604	23372	3.40596
GTGGACAAATCGAGAGGGACACGGCGAAATAACTTCGTATAGCATACATTATACGAAGTTATTTTAAGAAGGAGATATACATATGGAGATCGGAAGAGCACACGTCTGAAC	12693	68059	0.1865
TGCGACAAATCGAGAGGGACACGGCGAAATAACTTCGTATAGCATACATTATACGAAGTTATTTTAAGAAGGAGATATACATATGGAGATCGGAAGAGCACACGTCTGAAC	12385	62666	0.197635
CCTGACAAATCGAGAGGGACACGGCGAAATAACTTCGTATAGCATACATTATACGAAGTTATTTTAAGAAGGAGATATACATATGGAGATCGGAAGAGCACACGTCTGAAC	37054	19544	1.89593
TCGCACAAATCGAGAGGGACACGGCGAAATAACTTCGTATAGCATACATTATACGAAGTTATTTTAAGAAGGAGATATACATATGGAGATCGGAAGAGCACACGTCTGAAC	14924	60240	0.247742
CTCCACAAATCGAGAGGGACACGGCGAAATAACTTCGTATAGCATACATTATACGAAGTTATTTTAAGAAGGAGATATACATATGGAGATCGGAAGAGCACACGTCTGAAC	43361	44075	0.9838
GGTCACAAATCGAGAGGGACACGGCGAAATAACTTCGTATAGCATACATTATACGAAGTTATTTTAAGAAGGAGATATACATATGGAGATCGGAAGAGCACACGTCTGAAC	86224	30477	2.82915
CGAAGCAAATCGAGAGGGACACGGCGAAATAACTTCGTATAGCATACATTATACGAAGTTATTTTAAGAAGGAGATATACATATGGAGATCGGAAGAGCACACGTCTGAAC	58317	38198	1.5267
GAGAGCAAATCGAGAGGGACACGGCGAAATAACTTCGTATAGCATACATTATACGAAGTTATTTTAAGAAGGAGATATACATATGGAGATCGGAAGAGCACACGTCTGAAC	75239	24587	3.06011
ACCAGCAAATCGAGAGGGACACGGCGAAATAACTTCGTATAGCATACATTATACGAAGTTATTTTAAGAAGGAGATATACATATGGAGATCGGAAGAGCACACGTCTGAAC	11180	75515	0.14805
AGTGGCAAATCGAGAGGGACACGGCGAAATAACTTCGTATAGCATACATTATACGAAGTTATTTTAAGAAGGAGATATACATATGGAGATCGGAAGAGCACACGTCTGAAC	86494	22852	3.78496
GTACGCAAATCGAGAGGGACACGGCGAAATAACTTCGTATAGCATACATTATACGAAGTTATTTTAAGAAGGAGATATACATATGGAGATCGGAAGAGCACACGTCTGAAC	12802	67735	0.189001
TACCGCAAATCGAGAGGGACACGGCGAAATAACTTCGTATAGCATACATTATACGAAGTTATTTTAAGAAGGAGATATACATATGGAGATCGGAAGAGCACACGTCTGAAC	73363	31032	2.36411
TGGTGCAAATCGAGAGGGACACGGCGAAATAACTTCGTATAGCATACATTATACGAAGTTATTTTAAGAAGGAGATATACATATGGAGATCGGAAGAGCACACGTCTGAAC	71286	36841	1.93496
CCAGGTAAATCGAGAGGGACACGGCGAAATAACTTCGTATAGCATACATTATACGAAGTTATTTTAAGAAGGAGATATACATATGGAGATCGGAAGAGCACACGTCTGAAC	5169	57755	0.0894987
GACGGTAAATCGAGAGGGACACGGCGAAATAACTTCGTATAGCATACATTATACGAAGTTATTTTAAGAAGGAGATATACATATGGAGATCGGAAGAGCACACGTCTGAAC	14580	61278	0.237932
GCTCGTAAATCGAGAGGGACACGGCGAAATAACTTCGTATAGCATACATTATACGAAGTTATTTTAAGAAGGAGATATACATATGGAGATCGGAAGAGCACACGTCTGAAC	29035	70886	0.409601
CGCTGTAAATCGAGAGGGACACGGCGAAATAACTTCGTATAGCATACATTATACGAAGTTATTTTAAGAAGGAGATATACATATGGAGATCGGAAGAGCACACGTCTGAAC	54598	34991	1.56034
CGTGCTAAATCGAGAGGGACACGGCGAAATAACTTCGTATAGCATACATTATACGAAGTTATTTTAAGAAGGAGATATACATATGGAGATCGGAAGAGCACACGTCTGAAC	58588	34343	1.70597
GGACCTAAATCGAGAGGGACACGGCGAAATAACTTCGTATAGCATACATTATACGAAGTTATTTTAAGAAGGAGATATACATATGGAGATCGGAAGAGCACACGTCTGAAC	87169	26312	3.3129
CAGCCTAAATCGAGAGGGACACGGCGAAATAACTTCGTATAGCATACATTATACGAAGTTATTTTAAGAAGGAGATATACATATGGAGATCGGAAGAGCACACGTCTGAAC	60804	39699	1.53163
GCGTCTAAATCGAGAGGGACACGGCGAAATAACTTCGTATAGCATACATTATACGAAGTTATTTTAAGAAGGAGATATACATATGGAGATCGGAAGAGCACACGTCTGAAC	30022	59073	0.508219
CGAGAAGAATCGAGAGGGACACGGCGAAATAACTTCGTATAGCATACATTATACGAAGTTATTTTAAGAAGGAGATATACATATGGAGATCGGAAGAGCACACGTCTGAAC	53482	40189	1.33076
GAGGAAGAATCGAGAGGGACACGGCGAAATAACTTCGTATAGCATACATTATACGAAGTTATTTTAAGAAGGAGATATACATATGGAGATCGGAAGAGCACACGTCTGAAC	92862	26869	3.4561
ACCGAAGAATCGAGAGGGACACGGCGAAATAACTTCGTATAGCATACATTATACGAAGTTATTTTAAGAAGGAGATATACATATGGAGATCGGAAGAGCACACGTCTGAAC	10674	72953	0.146313
GCACAAGAATCGAGAGGGACACGGCGAAATAACTTCGTATAGCATACATTATACGAAGTTATTTTAAGAAGGAGATATACATATGGAGATCGGAAGAGCACACGTCTGAAC	94259	23236	4.05659
AGGCAAGAATCGAGAGGGACACGGCGAAATAACTTCGTATAGCATACATTATACGAAGTTATTTTAAGAAGGAGATATACATATGGAGATCGGAAGAGCACACGTCTGAAC	19273	66968	0.287794
CACCAAGAATCGAGAGGGACACGGCGAAATAACTTCGTATAGCATACATTATACGAAGTTATTTTAAGAAGGAGATATACATATGGAGATCGGAAGAGCACACGTCTGAAC	57558	36628	1.57142
CCGTAAGAATCGAGAGGGACACGGCGAAATAACTTCGTATAGCATACATTATACGAAGTTATTTTAAGAAGGAGATATACATATGGAGATCGGAAGAGCACACGTCTGAAC	51737	32345	1.59954
GGCTAAGAATCGAGAGGGACACGGCGAAATAACTTCGTATAGCATACATTATACGAAGTTATTTTAAGAAGGAGATATACATATGGAGATCGGAAGAGCACACGTCTGAAC	80581	29333	2.74711
TGGACAGAATCGAGAGGGACACGGCGAAATAACTTCGTATAGCATACATTATACGAAGTTATTTTAAGAAGGAGATATACATATGGAGATCGGAAGAGCACACGTCTGAAC	9923	25058	0.396001
GACACAGAATCGAGAGGGACACGGCGAAATAACTTCGTATAGCATACATTATACGAAGTTATTTTAAGAAGGAGATATACATATGGAGATCGGAAGAGCACACGTCTGAAC	15213	71962	0.211403
GTAGCAGAATCGAGAGGGACACGGCGAAATAACTTCGTATAGCATACATTATACGAAGTTATTTTAAGAAGGAGATATACATATGGAGATCGGAAGAGCACACGTCTGAAC	95623	27228	3.51194
CATGCAGAATCGAGAGGGACACGGCGAAATAACTTCGTATAGCATACATTATACGAAGTTATTTTAAGAAGGAGATATACATATGGAGATCGGAAGAGCACACGTCTGAAC	9898	75093	0.13181
ACTCCAGAATCGAGAGGGACACGGCGAAATAACTTCGTATAGCATACATTATACGAAGTTATTTTAAGAAGGAGATATACATATGGAGATCGGAAGAGCACACGTCTGAAC	77393	34704	2.23009
CTCTCAGAATCGAGAGGGACACGGCGAAATAACTTCGTATAGCATACATTATACGAAGTTATTTTAAGAAGGAGATATACATATGGAGATCGGAAGAGCACACGTCTGAAC	45245	36550	1.23789
GCGATAGAATCGAGAGGGACACGGCGAAATAACTTCGTATAGCATACATTATACGAAGTTATTTTAAGAAGGAGATATACATATGGAGATCGGAAGAGCACACGTCTGAAC	25445	70642	0.360196
CGCATAGAATCGAGAGGGACACGGCGAAATAACTTCGTATAGCATACATTATACGAAGTTATTTTAAGAAGGAGATATACATATGGAGATCGGAAGAGCACACGTCTGAAC	49733	36995	1.34432
TTGGAGGAATCGAGAGGGACACGGCGAAATAACTTCGTATAGCATACATTATACGAAGTTATTTTAAGAAGGAGATATACATATGGAGATCGGAAGAGCACACGTCTGAAC	85559	28941	2.95632
AGTGAGGAATCGAGAGGGACACGGCGAAATAACTTCGTATAGCATACATTATACGAAGTTATTTTAAGAAGGAGATATACATATGGAGATCGGAAGAGCACACGTCTGAAC	86670	27620	3.13794
TCTCAGGAATCGAGAGGGACACGGCGAAATAACTTCGTATAGCATACATTATACGAAGTTATTTTAAGAAGGAGATATACATATGGAGATCGGAAGAGCACACGTCTGAAC	82982	30648	2.70758
AGAACGGAATCGAGAGGGACACGGCGAAATAACTTCGTATAGCATACATTATACGAAGTTATTTTAAGAAGGAGATATACATATGGAGATCGGAAGAGCACACGTCTGAAC	12904	65861	0.195928
TAACCGGAATCGAGAGGGACACGGCGAAATAACTTCGTATAGCATACATTATACGAAGTTATTTTAAGAAGGAGATATACATATGGAGATCGGAAGAGCACACGTCTGAAC	84122	24127	3.48663
AAGTCGGAATCGAGAGGGACACGGCGAAATAACTTCGTATAGCATACATTATACGAAGTTATTTTAAGAAGGAGATATACATATGGAGATCGGAAGAGCACACGTCTGAAC	16037	69678	0.230159
TGTTCGGAATCGAGAGGGACACGGCGAAATAACTTCGTATAGCATACATTATACGAAGTTATTTTAAGAAGGAGATATACATATGGAGATCGGAAGAGCACACGTCTGAAC	82705	30547	2.70747
ACCATGGAATCGAGAGGGACACGGCGAAATAACTTCGTATAGCATACATTATACGAAGTTATTTTAAGAAGGAGATATACATATGGAGATCGGAAGAGCACACGTCTGAAC	52767	41774	1.26315
TTGAGCGAATCGAGAGGGACACGGCGAAATAACTTCGTATAGCATACATTATACGAAGTTATTTTAAGAAGGAGATATACATATGGAGATCGGAAGAGCACACGTCTGAAC	17792	64870	0.274272
TAAGGCGAATCGAGAGGGACACGGCGAAATAACTTCGTATAGCATACATTATACGAAGTTATTTTAAGAAGGAGATATACATATGGAGATCGGAAGAGCACACGTCTGAAC	89188	21414	4.16494
ATTCGCGAATCGAGAGGGACACGGCGAAATAACTTCGTATAGCATACATTATACGAAGTTATTTTAAGAAGGAGATATACATATGGAGATCGGAAGAGCACACGTCTGAAC	17109	68903	0.248306
AGATGCGAATCGAGAGGGACACGGCGAAATAACTTCGTATAGCATACATTATACGAAGTTATTTTAAGAAGGAGATATACATATGGAGATCGGAAGAGCACACGTCTGAAC	84717	21158	4.00402
CATTGCGAATCGAGAGGGACACGGCGAAATAACTTCGTATAGCATACATTATACGAAGTTATTTTAAGAAGGAGATATACATATGGAGATCGGAAGAGCACACGTCTGAAC	43875	40035	1.09592
TCTACCGAATCGAGAGGGACACGGCGAAATAACTTCGTATAGCATACATTATACGAAGTTATTTTAAGAAGGAGATATACATATGGAGATCGGAAGAGCACACGTCTGAAC	12864	62000	0.207484
GAATCCGAATCGAGAGGGACACGGCGAAATAACTTCGTATAGCATACATTATACGAAGTTATTTTAAGAAGGAGATATACATATGGAGATCGGAAGAGCACACGTCTGAAC	100152	27285	3.67059
ACAGTCGAATCGAGAGGGACACGGCGAAATAACTTCGTATAGCATACATTATACGAAGTTATTTTAAGAAGGAGATATACATATGGAGATCGGAAGAGCACACGTCTGAAC	12616	69048	0.182713
TTCGTCGAATCGAGAGGGACACGGCGAAATAACTTCGTATAGCATACATTATACGAAGTTATTTTAAGAAGGAGATATACATATGGAGATCGGAAGAGCACACGTCTGAAC	94415	24100	3.91763
CAACTCGAATCGAGAGGGACACGGCGAAATAACTTCGTATAGCATACATTATACGAAGTTATTTTAAGAAGGAGATATACATATGGAGATCGGAAGAGCACACGTCTGAAC	67110	35487	1.89112
CTGTTCGAATCGAGAGGGACACGGCGAAATAACTTCGTATAGCATACATTATACGAAGTTATTTTAAGAAGGAGATATACATATGGAGATCGGAAGAGCACACGTCTGAAC	7660	67677	0.113185
CTCGATGAATCGAGAGGGACACGGCGAAATAACTTCGTATAGCATACATTATACGAAGTTATTTTAAGAAGGAGATATACATATGGAGATCGGAAGAGCACACGTCTGAAC	72862	32319	2.25446
GTGCATGAATCGAGAGGGACACGGCGAAATAACTTCGTATAGCATACATTATACGAAGTTATTTTAAGAAGGAGATATACATATGGAGATCGGAAGAGCACACGTCTGAAC	14143	66940	0.211279
AGGAGTGAATCGAGAGGGACACGGCGAAATAACTTCGTATAGCATACATTATACGAAGTTATTTTAAGAAGGAGATATACATATGGAGATCGGAAGAGCACACGTCTGAAC	86573	26186	3.30608
CCTAGTGAATCGAGAGGGACACGGCGAAATAACTTCGTATAGCATACATTATACGAAGTTATTTTAAGAAGGAGATATACATATGGAGATCGGAAGAGCACACGTCTGAAC	54734	35157	1.55685
GTTGGTGAATCGAGAGGGACACGGCGAAATAACTTCGTATAGCATACATTATACGAAGTTATTTTAAGAAGGAGATATACATATGGAGATCGGAAGAGCACACGTCTGAAC	87559	27835	3.14564
TCGGAACAATCGAGAGGGACACGGCGAAATAACTTCGTATAGCATACATTATACGAAGTTATTTTAAGAAGGAGATATACATATGGAGATCGGAAGAGCACACGTCTGAAC	105364	25199	4.18128
GTCGAACAATCGAGAGGGACACGGCGAAATAACTTCGTATAGCATACATTATACGAAGTTATTTTAAGAAGGAGATATACATATGGAGATCGGAAGAGCACACGTCTGAAC	79334	8941	8.87306
CTGCAACAATCGAGAGGGACACGGCGAAATAACTTCGTATAGCATACATTATACGAAGTTATTTTAAGAAGGAGATATACATATGGAGATCGGAAGAGCACACGTCTGAAC	63493	25074	2.53222
TGCCAACAATCGAGAGGGACACGGCGAAATAACTTCGTATAGCATACATTATACGAAGTTATTTTAAGAAGGAGATATACATATGGAGATCGGAAGAGCACACGTCTGAAC	86415	19833	4.35713
ACGAGACAATCGAGAGGGACACGGCGAAATAACTTCGTATAGCATACATTATACGAAGTTATTTTAAGAAGGAGATATACATATGGAGATCGGAAGAGCACACGTCTGAAC	15291	64197	0.238189
CGTAGACAATCGAGAGGGACACGGCGAAATAACTTCGTATAGCATACATTATACGAAGTTATTTTAAGAAGGAGATATACATATGGAGATCGGAAGAGCACACGTCTGAAC	72004	22524	3.19677
GAAGGACAATCGAGAGGGACACGGCGAAATAACTTCGTATAGCATACATTATACGAAGTTATTTTAAGAAGGAGATATACATATGGAGATCGGAAGAGCACACGTCTGAAC	11960	65796	0.181774
AGACGACAATCGAGAGGGACACGGCGAAATAACTTCGTATAGCATACATTATACGAAGTTATTTTAAGAAGGAGATATACATATGGAGATCGGAAGAGCACACGTCTGAAC	89458	24116	3.70949
TCTCGACAATCGAGAGGGACACGGCGAAATAACTTCGTATAGCATACATTATACGAAGTTATTTTAAGAAGGAGATATACATATGGAGATCGGAAGAGCACACGTCTGAAC	101414	30881	3.28403
CCATGACAATCGAGAGGGACACGGCGAAATAACTTCGTATAGCATACATTATACGAAGTTATTTTAAGAAGGAGATATACATATGGAGATCGGAAGAGCACACGTCTGAAC	49469	22661	2.183
AGCACACAATCGAGAGGGACACGGCGAAATAACTTCGTATAGCATACATTATACGAAGTTATTTTAAGAAGGAGATATACATATGGAGATCGGAAGAGCACACGTCTGAAC	95827	23231	4.12496
GCTACACAATCGAGAGGGACACGGCGAAATAACTTCGTATAGCATACATTATACGAAGTTATTTTAAGAAGGAGATATACATATGGAGATCGGAAGAGCACACGTCTGAAC	85096	19512	4.36121
ACAGCACAATCGAGAGGGACACGGCGAAATAACTTCGTATAGCATACATTATACGAAGTTATTTTAAGAAGGAGATATACATATGGAGATCGGAAGAGCACACGTCTGAAC	74603	28831	2.5876
TACGCACAATCGAGAGGGACACGGCGAAATAACTTCGTATAGCATACATTATACGAAGTTATTTTAAGAAGGAGATATACATATGGAGATCGGAAGAGCACACGTCTGAAC	85777	18617	4.60746
CAACCACAATCGAGAGGGACACGGCGAAATAACTTCGTATAGCATACATTATACGAAGTTATTTTAAGAAGGAGATATACATATGGAGATCGGAAGAGCACACGTCTGAAC	51143	31417	1.62788
GGATCACAATCGAGAGGGACACGGCGAAATAACTTCGTATAGCATACATTATACGAAGTTATTTTAAGAAGGAGATATACATATGGAGATCGGAAGAGCACACGTCTGAAC	69759	20267	3.442

## Sheet: HW_Frozen
barcoded_oligo	light counts	no light counts	Ratio
TCAGAAGGATCGAGAGGGACACGGCGAAATAACTTCGTATAGCATACATTATACGAAGTTATTTTAAGAAGGAGATATACATATGGAGATCGGAAGAGCACACGTCTGAAC	2391	4313	0.554371
TCGTTGGAATCGAGAGGGACACGGCGAAATAACTTCGTATAGCATACATTATACGAAGTTATTTTAAGAAGGAGATATACATATGGAGATCGGAAGAGCACACGTCTGAAC	3301	3245	1.01726
AACGAACCATCGAGAGGGACACGGCGAAATAACTTCGTATAGCATACATTATACGAAGTTATTTTAAGAAGGAGATATACATATGGAGATCGGAAGAGCACACGTCTGAAC	10200	439	23.2346		0.554371	1.01726	0.485763	0.458951	0.367019	0.991639	1.02577	0.899839	1.32432	0.906793	1.23288	2.11747
CGGAAGAAATCGAGAGGGACACGGCGAAATAACTTCGTATAGCATACATTATACGAAGTTATTTTAAGAAGGAGATATACATATGGAGATCGGAAGAGCACACGTCTGAAC	8127	609	13.3448		23.2346	13.3448	16.133	11.4325	12.0086	0.293103	12.7431	3.88985	9.36573	9.31207	6.23761	1.11316
GCCAAGAAATCGAGAGGGACACGGCGAAATAACTTCGTATAGCATACATTATACGAAGTTATTTTAAGAAGGAGATATACATATGGAGATCGGAAGAGCACACGTCTGAAC	2455	3586	0.684607		0.684607	15.8143	9.95881	5.41169	7.41719	19.5789	10.8457	5.23165	4.23362	17.4718	15.1513	12.9292
GGAGAGAAATCGAGAGGGACACGGCGAAATAACTTCGTATAGCATACATTATACGAAGTTATTTTAAGAAGGAGATATACATATGGAGATCGGAAGAGCACACGTCTGAAC	8176	517	15.8143		0.947818	0.498394	1.06768	0.55924	0.498337	2.30678	13.3733	0.481024	6.54787	9.5941	1.11088	1.18047
ACGGAGAAATCGAGAGGGACACGGCGAAATAACTTCGTATAGCATACATTATACGAAGTTATTTTAAGAAGGAGATATACATATGGAGATCGGAAGAGCACACGTCTGAAC	3887	4101	0.947818		7.39602	0.941754	21.8205	7.82637	8.59137	1.114	0.980655	12.771	17.7031	4.72534	0.950268	0.61645
CACGAGAAATCGAGAGGGACACGGCGAAATAACTTCGTATAGCATACATTATACGAAGTTATTTTAAGAAGGAGATATACATATGGAGATCGGAAGAGCACACGTCTGAAC	1552	3114	0.498394		0.94218	19.8509	27.007	9.3432	10.0263	0.813247	13.3834	24.0616	0.578883	11.0404	15.4391	1.35607
CCACAGAAATCGAGAGGGACACGGCGAAATAACTTCGTATAGCATACATTATACGAAGTTATTTTAAGAAGGAGATATACATATGGAGATCGGAAGAGCACACGTCTGAAC	4837	654	7.39602		0.376267	0.918227	1.01162	16.8943	20.2103	0.453941	19.7374	34.2972	17.7723	1.08153	0.70805	1.28753
GAGCAGAAATCGAGAGGGACACGGCGAAATAACTTCGTATAGCATACATTATACGAAGTTATTTTAAGAAGGAGATATACATATGGAGATCGGAAGAGCACACGTCTGAAC	2975	3159	0.941754		0.912613	18.0561	0.623079	13.1182	6.25219	0.451357	18.3991	5.41383	5.39046	0.834365	0.358491	36.8633
AGCCAGAAATCGAGAGGGACACGGCGAAATAACTTCGTATAGCATACATTATACGAAGTTATTTTAAGAAGGAGATATACATATGGAGATCGGAAGAGCACACGTCTGAAC	3259	3459	0.94218
TCGAGGAAATCGAGAGGGACACGGCGAAATAACTTCGTATAGCATACATTATACGAAGTTATTTTAAGAAGGAGATATACATATGGAGATCGGAAGAGCACACGTCTGAAC	10918	550	19.8509
CTCAGGAAATCGAGAGGGACACGGCGAAATAACTTCGTATAGCATACATTATACGAAGTTATTTTAAGAAGGAGATATACATATGGAGATCGGAAGAGCACACGTCTGAAC	1262	3354	0.376267
GGTAGGAAATCGAGAGGGACACGGCGAAATAACTTCGTATAGCATACATTATACGAAGTTATTTTAAGAAGGAGATATACATATGGAGATCGGAAGAGCACACGTCTGAAC	2796	3045	0.918227
TGACGGAAATCGAGAGGGACACGGCGAAATAACTTCGTATAGCATACATTATACGAAGTTATTTTAAGAAGGAGATATACATATGGAGATCGGAAGAGCACACGTCTGAAC	3133	3433	0.912613
ATGCGGAAATCGAGAGGGACACGGCGAAATAACTTCGTATAGCATACATTATACGAAGTTATTTTAAGAAGGAGATATACATATGGAGATCGGAAGAGCACACGTCTGAAC	10292	570	18.0561
CGATCGAAATCGAGAGGGACACGGCGAAATAACTTCGTATAGCATACATTATACGAAGTTATTTTAAGAAGGAGATATACATATGGAGATCGGAAGAGCACACGTCTGAAC	2013	4144	0.485763
CTGGTGAAATCGAGAGGGACACGGCGAAATAACTTCGTATAGCATACATTATACGAAGTTATTTTAAGAAGGAGATATACATATGGAGATCGGAAGAGCACACGTCTGAAC	1733	3776	0.458951
GTCCTGAAATCGAGAGGGACACGGCGAAATAACTTCGTATAGCATACATTATACGAAGTTATTTTAAGAAGGAGATATACATATGGAGATCGGAAGAGCACACGTCTGAAC	6792	421	16.133
GTGGACAAATCGAGAGGGACACGGCGAAATAACTTCGTATAGCATACATTATACGAAGTTATTTTAAGAAGGAGATATACATATGGAGATCGGAAGAGCACACGTCTGAAC	9912	867	11.4325
TGCGACAAATCGAGAGGGACACGGCGAAATAACTTCGTATAGCATACATTATACGAAGTTATTTTAAGAAGGAGATATACATATGGAGATCGGAAGAGCACACGTCTGAAC	10397	1044	9.95881
CCTGACAAATCGAGAGGGACACGGCGAAATAACTTCGTATAGCATACATTATACGAAGTTATTTTAAGAAGGAGATATACATATGGAGATCGGAAGAGCACACGTCTGAAC	4443	821	5.41169
TCGCACAAATCGAGAGGGACACGGCGAAATAACTTCGTATAGCATACATTATACGAAGTTATTTTAAGAAGGAGATATACATATGGAGATCGGAAGAGCACACGTCTGAAC	3013	2822	1.06768
CTCCACAAATCGAGAGGGACACGGCGAAATAACTTCGTATAGCATACATTATACGAAGTTATTTTAAGAAGGAGATATACATATGGAGATCGGAAGAGCACACGTCTGAAC	1973	3528	0.55924
GGTCACAAATCGAGAGGGACACGGCGAAATAACTTCGTATAGCATACATTATACGAAGTTATTTTAAGAAGGAGATATACATATGGAGATCGGAAGAGCACACGTCTGAAC	11303	518	21.8205
CGAAGCAAATCGAGAGGGACACGGCGAAATAACTTCGTATAGCATACATTATACGAAGTTATTTTAAGAAGGAGATATACATATGGAGATCGGAAGAGCACACGTCTGAAC	7302	933	7.82637
GAGAGCAAATCGAGAGGGACACGGCGAAATAACTTCGTATAGCATACATTATACGAAGTTATTTTAAGAAGGAGATATACATATGGAGATCGGAAGAGCACACGTCTGAAC	11505	426	27.007
ACCAGCAAATCGAGAGGGACACGGCGAAATAACTTCGTATAGCATACATTATACGAAGTTATTTTAAGAAGGAGATATACATATGGAGATCGGAAGAGCACACGTCTGAAC	8521	912	9.3432
AGTGGCAAATCGAGAGGGACACGGCGAAATAACTTCGTATAGCATACATTATACGAAGTTATTTTAAGAAGGAGATATACATATGGAGATCGGAAGAGCACACGTCTGAAC	3048	3013	1.01162
GTACGCAAATCGAGAGGGACACGGCGAAATAACTTCGTATAGCATACATTATACGAAGTTATTTTAAGAAGGAGATATACATATGGAGATCGGAAGAGCACACGTCTGAAC	8954	530	16.8943
TACCGCAAATCGAGAGGGACACGGCGAAATAACTTCGTATAGCATACATTATACGAAGTTATTTTAAGAAGGAGATATACATATGGAGATCGGAAGAGCACACGTCTGAAC	2311	3709	0.623079
TGGTGCAAATCGAGAGGGACACGGCGAAATAACTTCGTATAGCATACATTATACGAAGTTATTTTAAGAAGGAGATATACATATGGAGATCGGAAGAGCACACGTCTGAAC	9878	753	13.1182
CCAGGTAAATCGAGAGGGACACGGCGAAATAACTTCGTATAGCATACATTATACGAAGTTATTTTAAGAAGGAGATATACATATGGAGATCGGAAGAGCACACGTCTGAAC	1006	2741	0.367019
GACGGTAAATCGAGAGGGACACGGCGAAATAACTTCGTATAGCATACATTATACGAAGTTATTTTAAGAAGGAGATATACATATGGAGATCGGAAGAGCACACGTCTGAAC	3321	3349	0.991639
GCTCGTAAATCGAGAGGGACACGGCGAAATAACTTCGTATAGCATACATTATACGAAGTTATTTTAAGAAGGAGATATACATATGGAGATCGGAAGAGCACACGTCTGAAC	9763	813	12.0086
CGCTGTAAATCGAGAGGGACACGGCGAAATAACTTCGTATAGCATACATTATACGAAGTTATTTTAAGAAGGAGATATACATATGGAGATCGGAAGAGCACACGTCTGAAC	1071	3654	0.293103
CGTGCTAAATCGAGAGGGACACGGCGAAATAACTTCGTATAGCATACATTATACGAAGTTATTTTAAGAAGGAGATATACATATGGAGATCGGAAGAGCACACGTCTGAAC	5956	803	7.41719
GGACCTAAATCGAGAGGGACACGGCGAAATAACTTCGTATAGCATACATTATACGAAGTTATTTTAAGAAGGAGATATACATATGGAGATCGGAAGAGCACACGTCTGAAC	8556	437	19.5789
CAGCCTAAATCGAGAGGGACACGGCGAAATAACTTCGTATAGCATACATTATACGAAGTTATTTTAAGAAGGAGATATACATATGGAGATCGGAAGAGCACACGTCTGAAC	1798	3608	0.498337
GCGTCTAAATCGAGAGGGACACGGCGAAATAACTTCGTATAGCATACATTATACGAAGTTATTTTAAGAAGGAGATATACATATGGAGATCGGAAGAGCACACGTCTGAAC	5271	2285	2.30678
CGAGAAGAATCGAGAGGGACACGGCGAAATAACTTCGTATAGCATACATTATACGAAGTTATTTTAAGAAGGAGATATACATATGGAGATCGGAAGAGCACACGTCTGAAC	8557	996	8.59137
GAGGAAGAATCGAGAGGGACACGGCGAAATAACTTCGTATAGCATACATTATACGAAGTTATTTTAAGAAGGAGATATACATATGGAGATCGGAAGAGCACACGTCTGAAC	3518	3158	1.114
ACCGAAGAATCGAGAGGGACACGGCGAAATAACTTCGTATAGCATACATTATACGAAGTTATTTTAAGAAGGAGATATACATATGGAGATCGGAAGAGCACACGTCTGAAC	8402	838	10.0263
GCACAAGAATCGAGAGGGACACGGCGAAATAACTTCGTATAGCATACATTATACGAAGTTATTTTAAGAAGGAGATATACATATGGAGATCGGAAGAGCACACGTCTGAAC	2382	2929	0.813247
AGGCAAGAATCGAGAGGGACACGGCGAAATAACTTCGTATAGCATACATTATACGAAGTTATTTTAAGAAGGAGATATACATATGGAGATCGGAAGAGCACACGTCTGAAC	10186	504	20.2103
CACCAAGAATCGAGAGGGACACGGCGAAATAACTTCGTATAGCATACATTATACGAAGTTATTTTAAGAAGGAGATATACATATGGAGATCGGAAGAGCACACGTCTGAAC	1503	3311	0.453941
CCGTAAGAATCGAGAGGGACACGGCGAAATAACTTCGTATAGCATACATTATACGAAGTTATTTTAAGAAGGAGATATACATATGGAGATCGGAAGAGCACACGTCTGAAC	4289	686	6.25219
GGCTAAGAATCGAGAGGGACACGGCGAAATAACTTCGTATAGCATACATTATACGAAGTTATTTTAAGAAGGAGATATACATATGGAGATCGGAAGAGCACACGTCTGAAC	1364	3022	0.451357
TGGACAGAATCGAGAGGGACACGGCGAAATAACTTCGTATAGCATACATTATACGAAGTTATTTTAAGAAGGAGATATACATATGGAGATCGGAAGAGCACACGTCTGAAC	3940	3841	1.02577
GACACAGAATCGAGAGGGACACGGCGAAATAACTTCGTATAGCATACATTATACGAAGTTATTTTAAGAAGGAGATATACATATGGAGATCGGAAGAGCACACGTCTGAAC	3351	3724	0.899839
GTAGCAGAATCGAGAGGGACACGGCGAAATAACTTCGTATAGCATACATTATACGAAGTTATTTTAAGAAGGAGATATACATATGGAGATCGGAAGAGCACACGTCTGAAC	10615	833	12.7431
CATGCAGAATCGAGAGGGACACGGCGAAATAACTTCGTATAGCATACATTATACGAAGTTATTTTAAGAAGGAGATATACATATGGAGATCGGAAGAGCACACGTCTGAAC	5827	1498	3.88985
ACTCCAGAATCGAGAGGGACACGGCGAAATAACTTCGTATAGCATACATTATACGAAGTTATTTTAAGAAGGAGATATACATATGGAGATCGGAAGAGCACACGTCTGAAC	9913	914	10.8457
CTCTCAGAATCGAGAGGGACACGGCGAAATAACTTCGTATAGCATACATTATACGAAGTTATTTTAAGAAGGAGATATACATATGGAGATCGGAAGAGCACACGTCTGAAC	5917	1131	5.23165
GCGATAGAATCGAGAGGGACACGGCGAAATAACTTCGTATAGCATACATTATACGAAGTTATTTTAAGAAGGAGATATACATATGGAGATCGGAAGAGCACACGTCTGAAC	10819	809	13.3733
CGCATAGAATCGAGAGGGACACGGCGAAATAACTTCGTATAGCATACATTATACGAAGTTATTTTAAGAAGGAGATATACATATGGAGATCGGAAGAGCACACGTCTGAAC	1597	3320	0.481024
TTGGAGGAATCGAGAGGGACACGGCGAAATAACTTCGTATAGCATACATTATACGAAGTTATTTTAAGAAGGAGATATACATATGGAGATCGGAAGAGCACACGTCTGAAC	3802	3877	0.980655
AGTGAGGAATCGAGAGGGACACGGCGAAATAACTTCGTATAGCATACATTATACGAAGTTATTTTAAGAAGGAGATATACATATGGAGATCGGAAGAGCACACGTCTGAAC	9425	738	12.771
TCTCAGGAATCGAGAGGGACACGGCGAAATAACTTCGTATAGCATACATTATACGAAGTTATTTTAAGAAGGAGATATACATATGGAGATCGGAAGAGCACACGTCTGAAC	10158	759	13.3834
AGAACGGAATCGAGAGGGACACGGCGAAATAACTTCGTATAGCATACATTATACGAAGTTATTTTAAGAAGGAGATATACATATGGAGATCGGAAGAGCACACGTCTGAAC	11333	471	24.0616
TAACCGGAATCGAGAGGGACACGGCGAAATAACTTCGTATAGCATACATTATACGAAGTTATTTTAAGAAGGAGATATACATATGGAGATCGGAAGAGCACACGTCTGAAC	9770	495	19.7374
AAGTCGGAATCGAGAGGGACACGGCGAAATAACTTCGTATAGCATACATTATACGAAGTTATTTTAAGAAGGAGATATACATATGGAGATCGGAAGAGCACACGTCTGAAC	9809	286	34.2972
TGTTCGGAATCGAGAGGGACACGGCGAAATAACTTCGTATAGCATACATTATACGAAGTTATTTTAAGAAGGAGATATACATATGGAGATCGGAAGAGCACACGTCTGAAC	8390	456	18.3991
ACCATGGAATCGAGAGGGACACGGCGAAATAACTTCGTATAGCATACATTATACGAAGTTATTTTAAGAAGGAGATATACATATGGAGATCGGAAGAGCACACGTCTGAAC	4618	853	5.41383
TTGAGCGAATCGAGAGGGACACGGCGAAATAACTTCGTATAGCATACATTATACGAAGTTATTTTAAGAAGGAGATATACATATGGAGATCGGAAGAGCACACGTCTGAAC	4602	3475	1.32432
TAAGGCGAATCGAGAGGGACACGGCGAAATAACTTCGTATAGCATACATTATACGAAGTTATTTTAAGAAGGAGATATACATATGGAGATCGGAAGAGCACACGTCTGAAC	3444	3798	0.906793
ATTCGCGAATCGAGAGGGACACGGCGAAATAACTTCGTATAGCATACATTATACGAAGTTATTTTAAGAAGGAGATATACATATGGAGATCGGAAGAGCACACGTCTGAAC	11370	1214	9.36573
AGATGCGAATCGAGAGGGACACGGCGAAATAACTTCGTATAGCATACATTATACGAAGTTATTTTAAGAAGGAGATATACATATGGAGATCGGAAGAGCACACGTCTGAAC	9489	1019	9.31207
CATTGCGAATCGAGAGGGACACGGCGAAATAACTTCGTATAGCATACATTATACGAAGTTATTTTAAGAAGGAGATATACATATGGAGATCGGAAGAGCACACGTCTGAAC	5491	1297	4.23362
TCTACCGAATCGAGAGGGACACGGCGAAATAACTTCGTATAGCATACATTATACGAAGTTATTTTAAGAAGGAGATATACATATGGAGATCGGAAGAGCACACGTCTGAAC	10221	585	17.4718
GAATCCGAATCGAGAGGGACACGGCGAAATAACTTCGTATAGCATACATTATACGAAGTTATTTTAAGAAGGAGATATACATATGGAGATCGGAAGAGCACACGTCTGAAC	7386	1128	6.54787
ACAGTCGAATCGAGAGGGACACGGCGAAATAACTTCGTATAGCATACATTATACGAAGTTATTTTAAGAAGGAGATATACATATGGAGATCGGAAGAGCACACGTCTGAAC	9431	983	9.5941
TTCGTCGAATCGAGAGGGACACGGCGAAATAACTTCGTATAGCATACATTATACGAAGTTATTTTAAGAAGGAGATATACATATGGAGATCGGAAGAGCACACGTCTGAAC	10852	613	17.7031
CAACTCGAATCGAGAGGGACACGGCGAAATAACTTCGTATAGCATACATTATACGAAGTTATTTTAAGAAGGAGATATACATATGGAGATCGGAAGAGCACACGTCTGAAC	6658	1409	4.72534
CTGTTCGAATCGAGAGGGACACGGCGAAATAACTTCGTATAGCATACATTATACGAAGTTATTTTAAGAAGGAGATATACATATGGAGATCGGAAGAGCACACGTCTGAAC	1908	3296	0.578883
CTCGATGAATCGAGAGGGACACGGCGAAATAACTTCGTATAGCATACATTATACGAAGTTATTTTAAGAAGGAGATATACATATGGAGATCGGAAGAGCACACGTCTGAAC	9837	891	11.0404
GTGCATGAATCGAGAGGGACACGGCGAAATAACTTCGTATAGCATACATTATACGAAGTTATTTTAAGAAGGAGATATACATATGGAGATCGGAAGAGCACACGTCTGAAC	9757	549	17.7723
AGGAGTGAATCGAGAGGGACACGGCGAAATAACTTCGTATAGCATACATTATACGAAGTTATTTTAAGAAGGAGATATACATATGGAGATCGGAAGAGCACACGTCTGAAC	3754	3471	1.08153
CCTAGTGAATCGAGAGGGACACGGCGAAATAACTTCGTATAGCATACATTATACGAAGTTATTTTAAGAAGGAGATATACATATGGAGATCGGAAGAGCACACGTCTGAAC	3617	671	5.39046
GTTGGTGAATCGAGAGGGACACGGCGAAATAACTTCGTATAGCATACATTATACGAAGTTATTTTAAGAAGGAGATATACATATGGAGATCGGAAGAGCACACGTCTGAAC	2292	2747	0.834365
TCGGAACAATCGAGAGGGACACGGCGAAATAACTTCGTATAGCATACATTATACGAAGTTATTTTAAGAAGGAGATATACATATGGAGATCGGAAGAGCACACGTCTGAAC	4394	3564	1.23288
GTCGAACAATCGAGAGGGACACGGCGAAATAACTTCGTATAGCATACATTATACGAAGTTATTTTAAGAAGGAGATATACATATGGAGATCGGAAGAGCACACGTCTGAAC	5552	2622	2.11747
CTGCAACAATCGAGAGGGACACGGCGAAATAACTTCGTATAGCATACATTATACGAAGTTATTTTAAGAAGGAGATATACATATGGAGATCGGAAGAGCACACGTCTGAAC	7928	1271	6.23761
TGCCAACAATCGAGAGGGACACGGCGAAATAACTTCGTATAGCATACATTATACGAAGTTATTTTAAGAAGGAGATATACATATGGAGATCGGAAGAGCACACGTCTGAAC	3856	3464	1.11316
ACGAGACAATCGAGAGGGACACGGCGAAATAACTTCGTATAGCATACATTATACGAAGTTATTTTAAGAAGGAGATATACATATGGAGATCGGAAGAGCACACGTCTGAAC	10818	714	15.1513
CGTAGACAATCGAGAGGGACACGGCGAAATAACTTCGTATAGCATACATTATACGAAGTTATTTTAAGAAGGAGATATACATATGGAGATCGGAAGAGCACACGTCTGAAC	9128	706	12.9292
GAAGGACAATCGAGAGGGACACGGCGAAATAACTTCGTATAGCATACATTATACGAAGTTATTTTAAGAAGGAGATATACATATGGAGATCGGAAGAGCACACGTCTGAAC	3717	3346	1.11088
AGACGACAATCGAGAGGGACACGGCGAAATAACTTCGTATAGCATACATTATACGAAGTTATTTTAAGAAGGAGATATACATATGGAGATCGGAAGAGCACACGTCTGAAC	4304	3646	1.18047
TCTCGACAATCGAGAGGGACACGGCGAAATAACTTCGTATAGCATACATTATACGAAGTTATTTTAAGAAGGAGATATACATATGGAGATCGGAAGAGCACACGTCTGAAC	3898	4102	0.950268
CCATGACAATCGAGAGGGACACGGCGAAATAACTTCGTATAGCATACATTATACGAAGTTATTTTAAGAAGGAGATATACATATGGAGATCGGAAGAGCACACGTCTGAAC	1424	2310	0.61645
AGCACACAATCGAGAGGGACACGGCGAAATAACTTCGTATAGCATACATTATACGAAGTTATTTTAAGAAGGAGATATACATATGGAGATCGGAAGAGCACACGTCTGAAC	10900	706	15.4391
GCTACACAATCGAGAGGGACACGGCGAAATAACTTCGTATAGCATACATTATACGAAGTTATTTTAAGAAGGAGATATACATATGGAGATCGGAAGAGCACACGTCTGAAC	4155	3064	1.35607
ACAGCACAATCGAGAGGGACACGGCGAAATAACTTCGTATAGCATACATTATACGAAGTTATTTTAAGAAGGAGATATACATATGGAGATCGGAAGAGCACACGTCTGAAC	2498	3528	0.70805
TACGCACAATCGAGAGGGACACGGCGAAATAACTTCGTATAGCATACATTATACGAAGTTATTTTAAGAAGGAGATATACATATGGAGATCGGAAGAGCACACGTCTGAAC	4151	3224	1.28753
CAACCACAATCGAGAGGGACACGGCGAAATAACTTCGTATAGCATACATTATACGAAGTTATTTTAAGAAGGAGATATACATATGGAGATCGGAAGAGCACACGTCTGAAC	950	2650	0.358491
GGATCACAATCGAGAGGGACACGGCGAAATAACTTCGTATAGCATACATTATACGAAGTTATTTTAAGAAGGAGATATACATATGGAGATCGGAAGAGCACACGTCTGAAC	11059	300	36.8633

## Sheet: HW_Heat
barcoded_oligo	light counts	no light counts	Ratio
TCAGAAGGATCGAGAGGGACACGGCGAAATAACTTCGTATAGCATACATTATACGAAGTTATTTTAAGAAGGAGATATACATATGGAGATCGGAAGAGCACACGTCTGAAC	2441	4203	0.580776
TCGTTGGAATCGAGAGGGACACGGCGAAATAACTTCGTATAGCATACATTATACGAAGTTATTTTAAGAAGGAGATATACATATGGAGATCGGAAGAGCACACGTCTGAAC	3331	3408	0.977406
AACGAACCATCGAGAGGGACACGGCGAAATAACTTCGTATAGCATACATTATACGAAGTTATTTTAAGAAGGAGATATACATATGGAGATCGGAAGAGCACACGTCTGAAC	9530	637	14.9608		0.580776	0.977406	0.544204	0.471057	0.410371	0.995638	1.00516	0.963598	1.29293	0.966289	1.16122	1.92686
CGGAAGAAATCGAGAGGGACACGGCGAAATAACTTCGTATAGCATACATTATACGAAGTTATTTTAAGAAGGAGATATACATATGGAGATCGGAAGAGCACACGTCTGAAC	7670	817	9.388		14.9608	9.388	11.9815	9.36837	8.09002	0.361242	9.40436	3.34581	7.65471	7.54052	4.86827	1.12935
GCCAAGAAATCGAGAGGGACACGGCGAAATAACTTCGTATAGCATACATTATACGAAGTTATTTTAAGAAGGAGATATACATATGGAGATCGGAAGAGCACACGTCTGAAC	2716	3571	0.760571		0.760571	13.1533	9.03986	4.41413	5.50097	15.1186	8.68626	3.98062	3.35321	12.4462	11.5469	9.23555
GGAGAGAAATCGAGAGGGACACGGCGAAATAACTTCGTATAGCATACATTATACGAAGTTATTTTAAGAAGGAGATATACATATGGAGATCGGAAGAGCACACGTCTGAAC	7892	600	13.1533		1.02094	0.57399	1.07044	0.582436	0.567532	1.90885	10.4624	0.534282	5.65668	7.59688	1.13513	1.1409
ACGGAGAAATCGAGAGGGACACGGCGAAATAACTTCGTATAGCATACATTATACGAAGTTATTTTAAGAAGGAGATATACATATGGAGATCGGAAGAGCACACGTCTGAAC	4095	4011	1.02094		5.78868	1.02976	15.1064	6.51149	7.2729	1.06601	1.00443	9.86303	12.6756	3.71073	0.978555	0.634586
CACGAGAAATCGAGAGGGACACGGCGAAATAACTTCGTATAGCATACATTATACGAAGTTATTTTAAGAAGGAGATATACATATGGAGATCGGAAGAGCACACGTCTGAAC	1761	3068	0.57399		0.971901	15.2869	19.158	8.24008	7.83579	0.857802	11.8854	14.6901	0.593098	9.80235	12.0726	1.23702
CCACAGAAATCGAGAGGGACACGGCGAAATAACTTCGTATAGCATACATTATACGAAGTTATTTTAAGAAGGAGATATACATATGGAGATCGGAAGAGCACACGTCTGAAC	4602	795	5.78868		0.422864	0.90279	1.00764	12.3174	14.554	0.484932	14.5656	22.4227	12.628	1.06041	0.776388	1.29647
GAGCAGAAATCGAGAGGGACACGGCGAAATAACTTCGTATAGCATACATTATACGAAGTTATTTTAAGAAGGAGATATACATATGGAGATCGGAAGAGCACACGTCTGAAC	3391	3293	1.02976		0.934726	15.2509	0.66735	10.024	4.77778	0.458896	12.9027	4.30503	4.14303	0.859763	0.406685	23.668
AGCCAGAAATCGAGAGGGACACGGCGAAATAACTTCGTATAGCATACATTATACGAAGTTATTTTAAGAAGGAGATATACATATGGAGATCGGAAGAGCACACGTCTGAAC	3528	3630	0.971901
TCGAGGAAATCGAGAGGGACACGGCGAAATAACTTCGTATAGCATACATTATACGAAGTTATTTTAAGAAGGAGATATACATATGGAGATCGGAAGAGCACACGTCTGAAC	10869	711	15.2869
CTCAGGAAATCGAGAGGGACACGGCGAAATAACTTCGTATAGCATACATTATACGAAGTTATTTTAAGAAGGAGATATACATATGGAGATCGGAAGAGCACACGTCTGAAC	1450	3429	0.422864
GGTAGGAAATCGAGAGGGACACGGCGAAATAACTTCGTATAGCATACATTATACGAAGTTATTTTAAGAAGGAGATATACATATGGAGATCGGAAGAGCACACGTCTGAAC	3139	3477	0.90279
TGACGGAAATCGAGAGGGACACGGCGAAATAACTTCGTATAGCATACATTATACGAAGTTATTTTAAGAAGGAGATATACATATGGAGATCGGAAGAGCACACGTCTGAAC	2864	3064	0.934726
ATGCGGAAATCGAGAGGGACACGGCGAAATAACTTCGTATAGCATACATTATACGAAGTTATTTTAAGAAGGAGATATACATATGGAGATCGGAAGAGCACACGTCTGAAC	8205	538	15.2509
CGATCGAAATCGAGAGGGACACGGCGAAATAACTTCGTATAGCATACATTATACGAAGTTATTTTAAGAAGGAGATATACATATGGAGATCGGAAGAGCACACGTCTGAAC	2216	4072	0.544204
CTGGTGAAATCGAGAGGGACACGGCGAAATAACTTCGTATAGCATACATTATACGAAGTTATTTTAAGAAGGAGATATACATATGGAGATCGGAAGAGCACACGTCTGAAC	1774	3766	0.471057
GTCCTGAAATCGAGAGGGACACGGCGAAATAACTTCGTATAGCATACATTATACGAAGTTATTTTAAGAAGGAGATATACATATGGAGATCGGAAGAGCACACGTCTGAAC	6470	540	11.9815
GTGGACAAATCGAGAGGGACACGGCGAAATAACTTCGTATAGCATACATTATACGAAGTTATTTTAAGAAGGAGATATACATATGGAGATCGGAAGAGCACACGTCTGAAC	9359	999	9.36837
TGCGACAAATCGAGAGGGACACGGCGAAATAACTTCGTATAGCATACATTATACGAAGTTATTTTAAGAAGGAGATATACATATGGAGATCGGAAGAGCACACGTCTGAAC	10206	1129	9.03986
CCTGACAAATCGAGAGGGACACGGCGAAATAACTTCGTATAGCATACATTATACGAAGTTATTTTAAGAAGGAGATATACATATGGAGATCGGAAGAGCACACGTCTGAAC	4498	1019	4.41413
TCGCACAAATCGAGAGGGACACGGCGAAATAACTTCGTATAGCATACATTATACGAAGTTATTTTAAGAAGGAGATATACATATGGAGATCGGAAGAGCACACGTCTGAAC	3176	2967	1.07044
CTCCACAAATCGAGAGGGACACGGCGAAATAACTTCGTATAGCATACATTATACGAAGTTATTTTAAGAAGGAGATATACATATGGAGATCGGAAGAGCACACGTCTGAAC	2109	3621	0.582436
GGTCACAAATCGAGAGGGACACGGCGAAATAACTTCGTATAGCATACATTATACGAAGTTATTTTAAGAAGGAGATATACATATGGAGATCGGAAGAGCACACGTCTGAAC	10937	724	15.1064
CGAAGCAAATCGAGAGGGACACGGCGAAATAACTTCGTATAGCATACATTATACGAAGTTATTTTAAGAAGGAGATATACATATGGAGATCGGAAGAGCACACGTCTGAAC	6798	1044	6.51149
GAGAGCAAATCGAGAGGGACACGGCGAAATAACTTCGTATAGCATACATTATACGAAGTTATTTTAAGAAGGAGATATACATATGGAGATCGGAAGAGCACACGTCTGAAC	11399	595	19.158
ACCAGCAAATCGAGAGGGACACGGCGAAATAACTTCGTATAGCATACATTATACGAAGTTATTTTAAGAAGGAGATATACATATGGAGATCGGAAGAGCACACGTCTGAAC	8718	1058	8.24008
AGTGGCAAATCGAGAGGGACACGGCGAAATAACTTCGTATAGCATACATTATACGAAGTTATTTTAAGAAGGAGATATACATATGGAGATCGGAAGAGCACACGTCTGAAC	3298	3273	1.00764
GTACGCAAATCGAGAGGGACACGGCGAAATAACTTCGTATAGCATACATTATACGAAGTTATTTTAAGAAGGAGATATACATATGGAGATCGGAAGAGCACACGTCTGAAC	8265	671	12.3174
TACCGCAAATCGAGAGGGACACGGCGAAATAACTTCGTATAGCATACATTATACGAAGTTATTTTAAGAAGGAGATATACATATGGAGATCGGAAGAGCACACGTCTGAAC	1954	2928	0.66735
TGGTGCAAATCGAGAGGGACACGGCGAAATAACTTCGTATAGCATACATTATACGAAGTTATTTTAAGAAGGAGATATACATATGGAGATCGGAAGAGCACACGTCTGAAC	7097	708	10.024
CCAGGTAAATCGAGAGGGACACGGCGAAATAACTTCGTATAGCATACATTATACGAAGTTATTTTAAGAAGGAGATATACATATGGAGATCGGAAGAGCACACGTCTGAAC	1195	2912	0.410371
GACGGTAAATCGAGAGGGACACGGCGAAATAACTTCGTATAGCATACATTATACGAAGTTATTTTAAGAAGGAGATATACATATGGAGATCGGAAGAGCACACGTCTGAAC	3424	3439	0.995638
GCTCGTAAATCGAGAGGGACACGGCGAAATAACTTCGTATAGCATACATTATACGAAGTTATTTTAAGAAGGAGATATACATATGGAGATCGGAAGAGCACACGTCTGAAC	9077	1122	8.09002
CGCTGTAAATCGAGAGGGACACGGCGAAATAACTTCGTATAGCATACATTATACGAAGTTATTTTAAGAAGGAGATATACATATGGAGATCGGAAGAGCACACGTCTGAAC	1303	3607	0.361242
CGTGCTAAATCGAGAGGGACACGGCGAAATAACTTCGTATAGCATACATTATACGAAGTTATTTTAAGAAGGAGATATACATATGGAGATCGGAAGAGCACACGTCTGAAC	5666	1030	5.50097
GGACCTAAATCGAGAGGGACACGGCGAAATAACTTCGTATAGCATACATTATACGAAGTTATTTTAAGAAGGAGATATACATATGGAGATCGGAAGAGCACACGTCTGAAC	8285	548	15.1186
CAGCCTAAATCGAGAGGGACACGGCGAAATAACTTCGTATAGCATACATTATACGAAGTTATTTTAAGAAGGAGATATACATATGGAGATCGGAAGAGCACACGTCTGAAC	2164	3813	0.567532
GCGTCTAAATCGAGAGGGACACGGCGAAATAACTTCGTATAGCATACATTATACGAAGTTATTTTAAGAAGGAGATATACATATGGAGATCGGAAGAGCACACGTCTGAAC	5068	2655	1.90885
CGAGAAGAATCGAGAGGGACACGGCGAAATAACTTCGTATAGCATACATTATACGAAGTTATTTTAAGAAGGAGATATACATATGGAGATCGGAAGAGCACACGTCTGAAC	7782	1070	7.2729
GAGGAAGAATCGAGAGGGACACGGCGAAATAACTTCGTATAGCATACATTATACGAAGTTATTTTAAGAAGGAGATATACATATGGAGATCGGAAGAGCACACGTCTGAAC	3666	3439	1.06601
ACCGAAGAATCGAGAGGGACACGGCGAAATAACTTCGTATAGCATACATTATACGAAGTTATTTTAAGAAGGAGATATACATATGGAGATCGGAAGAGCACACGTCTGAAC	8494	1084	7.83579
GCACAAGAATCGAGAGGGACACGGCGAAATAACTTCGTATAGCATACATTATACGAAGTTATTTTAAGAAGGAGATATACATATGGAGATCGGAAGAGCACACGTCTGAAC	2787	3249	0.857802
AGGCAAGAATCGAGAGGGACACGGCGAAATAACTTCGTATAGCATACATTATACGAAGTTATTTTAAGAAGGAGATATACATATGGAGATCGGAAGAGCACACGTCTGAAC	9300	639	14.554
CACCAAGAATCGAGAGGGACACGGCGAAATAACTTCGTATAGCATACATTATACGAAGTTATTTTAAGAAGGAGATATACATATGGAGATCGGAAGAGCACACGTCTGAAC	1577	3252	0.484932
CCGTAAGAATCGAGAGGGACACGGCGAAATAACTTCGTATAGCATACATTATACGAAGTTATTTTAAGAAGGAGATATACATATGGAGATCGGAAGAGCACACGTCTGAAC	3053	639	4.77778
GGCTAAGAATCGAGAGGGACACGGCGAAATAACTTCGTATAGCATACATTATACGAAGTTATTTTAAGAAGGAGATATACATATGGAGATCGGAAGAGCACACGTCTGAAC	1189	2591	0.458896
TGGACAGAATCGAGAGGGACACGGCGAAATAACTTCGTATAGCATACATTATACGAAGTTATTTTAAGAAGGAGATATACATATGGAGATCGGAAGAGCACACGTCTGAAC	3893	3873	1.00516
GACACAGAATCGAGAGGGACACGGCGAAATAACTTCGTATAGCATACATTATACGAAGTTATTTTAAGAAGGAGATATACATATGGAGATCGGAAGAGCACACGTCTGAAC	3653	3791	0.963598
GTAGCAGAATCGAGAGGGACACGGCGAAATAACTTCGTATAGCATACATTATACGAAGTTATTTTAAGAAGGAGATATACATATGGAGATCGGAAGAGCACACGTCTGAAC	9931	1056	9.40436
CATGCAGAATCGAGAGGGACACGGCGAAATAACTTCGTATAGCATACATTATACGAAGTTATTTTAAGAAGGAGATATACATATGGAGATCGGAAGAGCACACGTCTGAAC	5544	1657	3.34581
ACTCCAGAATCGAGAGGGACACGGCGAAATAACTTCGTATAGCATACATTATACGAAGTTATTTTAAGAAGGAGATATACATATGGAGATCGGAAGAGCACACGTCTGAAC	9607	1106	8.68626
CTCTCAGAATCGAGAGGGACACGGCGAAATAACTTCGTATAGCATACATTATACGAAGTTATTTTAAGAAGGAGATATACATATGGAGATCGGAAGAGCACACGTCTGAAC	5545	1393	3.98062
GCGATAGAATCGAGAGGGACACGGCGAAATAACTTCGTATAGCATACATTATACGAAGTTATTTTAAGAAGGAGATATACATATGGAGATCGGAAGAGCACACGTCTGAAC	10159	971	10.4624
CGCATAGAATCGAGAGGGACACGGCGAAATAACTTCGTATAGCATACATTATACGAAGTTATTTTAAGAAGGAGATATACATATGGAGATCGGAAGAGCACACGTCTGAAC	1839	3442	0.534282
TTGGAGGAATCGAGAGGGACACGGCGAAATAACTTCGTATAGCATACATTATACGAAGTTATTTTAAGAAGGAGATATACATATGGAGATCGGAAGAGCACACGTCTGAAC	4080	4062	1.00443
AGTGAGGAATCGAGAGGGACACGGCGAAATAACTTCGTATAGCATACATTATACGAAGTTATTTTAAGAAGGAGATATACATATGGAGATCGGAAGAGCACACGTCTGAAC	9577	971	9.86303
TCTCAGGAATCGAGAGGGACACGGCGAAATAACTTCGTATAGCATACATTATACGAAGTTATTTTAAGAAGGAGATATACATATGGAGATCGGAAGAGCACACGTCTGAAC	10471	881	11.8854
AGAACGGAATCGAGAGGGACACGGCGAAATAACTTCGTATAGCATACATTATACGAAGTTATTTTAAGAAGGAGATATACATATGGAGATCGGAAGAGCACACGTCTGAAC	11473	781	14.6901
TAACCGGAATCGAGAGGGACACGGCGAAATAACTTCGTATAGCATACATTATACGAAGTTATTTTAAGAAGGAGATATACATATGGAGATCGGAAGAGCACACGTCTGAAC	9220	633	14.5656
AAGTCGGAATCGAGAGGGACACGGCGAAATAACTTCGTATAGCATACATTATACGAAGTTATTTTAAGAAGGAGATATACATATGGAGATCGGAAGAGCACACGTCTGAAC	9283	414	22.4227
TGTTCGGAATCGAGAGGGACACGGCGAAATAACTTCGTATAGCATACATTATACGAAGTTATTTTAAGAAGGAGATATACATATGGAGATCGGAAGAGCACACGTCTGAAC	7561	586	12.9027
ACCATGGAATCGAGAGGGACACGGCGAAATAACTTCGTATAGCATACATTATACGAAGTTATTTTAAGAAGGAGATATACATATGGAGATCGGAAGAGCACACGTCTGAAC	5222	1213	4.30503
TTGAGCGAATCGAGAGGGACACGGCGAAATAACTTCGTATAGCATACATTATACGAAGTTATTTTAAGAAGGAGATATACATATGGAGATCGGAAGAGCACACGTCTGAAC	4533	3506	1.29293
TAAGGCGAATCGAGAGGGACACGGCGAAATAACTTCGTATAGCATACATTATACGAAGTTATTTTAAGAAGGAGATATACATATGGAGATCGGAAGAGCACACGTCTGAAC	3669	3797	0.966289
ATTCGCGAATCGAGAGGGACACGGCGAAATAACTTCGTATAGCATACATTATACGAAGTTATTTTAAGAAGGAGATATACATATGGAGATCGGAAGAGCACACGTCTGAAC	10885	1422	7.65471
AGATGCGAATCGAGAGGGACACGGCGAAATAACTTCGTATAGCATACATTATACGAAGTTATTTTAAGAAGGAGATATACATATGGAGATCGGAAGAGCACACGTCTGAAC	9026	1197	7.54052
CATTGCGAATCGAGAGGGACACGGCGAAATAACTTCGTATAGCATACATTATACGAAGTTATTTTAAGAAGGAGATATACATATGGAGATCGGAAGAGCACACGTCTGAAC	5231	1560	3.35321
TCTACCGAATCGAGAGGGACACGGCGAAATAACTTCGTATAGCATACATTATACGAAGTTATTTTAAGAAGGAGATATACATATGGAGATCGGAAGAGCACACGTCTGAAC	9708	780	12.4462
GAATCCGAATCGAGAGGGACACGGCGAAATAACTTCGTATAGCATACATTATACGAAGTTATTTTAAGAAGGAGATATACATATGGAGATCGGAAGAGCACACGTCTGAAC	7365	1302	5.65668
ACAGTCGAATCGAGAGGGACACGGCGAAATAACTTCGTATAGCATACATTATACGAAGTTATTTTAAGAAGGAGATATACATATGGAGATCGGAAGAGCACACGTCTGAAC	9253	1218	7.59688
TTCGTCGAATCGAGAGGGACACGGCGAAATAACTTCGTATAGCATACATTATACGAAGTTATTTTAAGAAGGAGATATACATATGGAGATCGGAAGAGCACACGTCTGAAC	10863	857	12.6756
CAACTCGAATCGAGAGGGACACGGCGAAATAACTTCGTATAGCATACATTATACGAAGTTATTTTAAGAAGGAGATATACATATGGAGATCGGAAGAGCACACGTCTGAAC	6709	1808	3.71073
CTGTTCGAATCGAGAGGGACACGGCGAAATAACTTCGTATAGCATACATTATACGAAGTTATTTTAAGAAGGAGATATACATATGGAGATCGGAAGAGCACACGTCTGAAC	2217	3738	0.593098
CTCGATGAATCGAGAGGGACACGGCGAAATAACTTCGTATAGCATACATTATACGAAGTTATTTTAAGAAGGAGATATACATATGGAGATCGGAAGAGCACACGTCTGAAC	10018	1022	9.80235
GTGCATGAATCGAGAGGGACACGGCGAAATAACTTCGTATAGCATACATTATACGAAGTTATTTTAAGAAGGAGATATACATATGGAGATCGGAAGAGCACACGTCTGAAC	9471	750	12.628
AGGAGTGAATCGAGAGGGACACGGCGAAATAACTTCGTATAGCATACATTATACGAAGTTATTTTAAGAAGGAGATATACATATGGAGATCGGAAGAGCACACGTCTGAAC	4055	3824	1.06041
CCTAGTGAATCGAGAGGGACACGGCGAAATAACTTCGTATAGCATACATTATACGAAGTTATTTTAAGAAGGAGATATACATATGGAGATCGGAAGAGCACACGTCTGAAC	3418	825	4.14303
GTTGGTGAATCGAGAGGGACACGGCGAAATAACTTCGTATAGCATACATTATACGAAGTTATTTTAAGAAGGAGATATACATATGGAGATCGGAAGAGCACACGTCTGAAC	3188	3708	0.859763
TCGGAACAATCGAGAGGGACACGGCGAAATAACTTCGTATAGCATACATTATACGAAGTTATTTTAAGAAGGAGATATACATATGGAGATCGGAAGAGCACACGTCTGAAC	4264	3672	1.16122
GTCGAACAATCGAGAGGGACACGGCGAAATAACTTCGTATAGCATACATTATACGAAGTTATTTTAAGAAGGAGATATACATATGGAGATCGGAAGAGCACACGTCTGAAC	5322	2762	1.92686
CTGCAACAATCGAGAGGGACACGGCGAAATAACTTCGTATAGCATACATTATACGAAGTTATTTTAAGAAGGAGATATACATATGGAGATCGGAAGAGCACACGTCTGAAC	7502	1541	4.86827
TGCCAACAATCGAGAGGGACACGGCGAAATAACTTCGTATAGCATACATTATACGAAGTTATTTTAAGAAGGAGATATACATATGGAGATCGGAAGAGCACACGTCTGAAC	4025	3564	1.12935
ACGAGACAATCGAGAGGGACACGGCGAAATAACTTCGTATAGCATACATTATACGAAGTTATTTTAAGAAGGAGATATACATATGGAGATCGGAAGAGCACACGTCTGAAC	10577	916	11.5469
CGTAGACAATCGAGAGGGACACGGCGAAATAACTTCGTATAGCATACATTATACGAAGTTATTTTAAGAAGGAGATATACATATGGAGATCGGAAGAGCACACGTCTGAAC	8626	934	9.23555
GAAGGACAATCGAGAGGGACACGGCGAAATAACTTCGTATAGCATACATTATACGAAGTTATTTTAAGAAGGAGATATACATATGGAGATCGGAAGAGCACACGTCTGAAC	3965	3493	1.13513
AGACGACAATCGAGAGGGACACGGCGAAATAACTTCGTATAGCATACATTATACGAAGTTATTTTAAGAAGGAGATATACATATGGAGATCGGAAGAGCACACGTCTGAAC	4591	4024	1.1409
TCTCGACAATCGAGAGGGACACGGCGAAATAACTTCGTATAGCATACATTATACGAAGTTATTTTAAGAAGGAGATATACATATGGAGATCGGAAGAGCACACGTCTGAAC	4335	4430	0.978555
CCATGACAATCGAGAGGGACACGGCGAAATAACTTCGTATAGCATACATTATACGAAGTTATTTTAAGAAGGAGATATACATATGGAGATCGGAAGAGCACACGTCTGAAC	1688	2660	0.634586
AGCACACAATCGAGAGGGACACGGCGAAATAACTTCGTATAGCATACATTATACGAAGTTATTTTAAGAAGGAGATATACATATGGAGATCGGAAGAGCACACGTCTGAAC	10479	868	12.0726
GCTACACAATCGAGAGGGACACGGCGAAATAACTTCGTATAGCATACATTATACGAAGTTATTTTAAGAAGGAGATATACATATGGAGATCGGAAGAGCACACGTCTGAAC	4645	3755	1.23702
ACAGCACAATCGAGAGGGACACGGCGAAATAACTTCGTATAGCATACATTATACGAAGTTATTTTAAGAAGGAGATATACATATGGAGATCGGAAGAGCACACGTCTGAAC	3104	3998	0.776388
TACGCACAATCGAGAGGGACACGGCGAAATAACTTCGTATAGCATACATTATACGAAGTTATTTTAAGAAGGAGATATACATATGGAGATCGGAAGAGCACACGTCTGAAC	4478	3454	1.29647
CAACCACAATCGAGAGGGACACGGCGAAATAACTTCGTATAGCATACATTATACGAAGTTATTTTAAGAAGGAGATATACATATGGAGATCGGAAGAGCACACGTCTGAAC	1752	4308	0.406685
GGATCACAATCGAGAGGGACACGGCGAAATAACTTCGTATAGCATACATTATACGAAGTTATTTTAAGAAGGAGATATACATATGGAGATCGGAAGAGCACACGTCTGAAC	12047	509	23.668

## Sheet: HW_RT
barcoded_oligo	light counts	no light counts	Ratio
TCAGAAGGATCGAGAGGGACACGGCGAAATAACTTCGTATAGCATACATTATACGAAGTTATTTTAAGAAGGAGATATACATATGGAGATCGGAAGAGCACACGTCTGAAC	2114	3683	0.573989
TCGTTGGAATCGAGAGGGACACGGCGAAATAACTTCGTATAGCATACATTATACGAAGTTATTTTAAGAAGGAGATATACATATGGAGATCGGAAGAGCACACGTCTGAAC	2798	2826	0.990092
AACGAACCATCGAGAGGGACACGGCGAAATAACTTCGTATAGCATACATTATACGAAGTTATTTTAAGAAGGAGATATACATATGGAGATCGGAAGAGCACACGTCTGAAC	8922	456	19.5658		0.573989	0.990092	0.518634	0.416498	0.380556	1.11769	1.02391	0.951174	1.29214	0.941494	1.15	2.15405
CGGAAGAAATCGAGAGGGACACGGCGAAATAACTTCGTATAGCATACATTATACGAAGTTATTTTAAGAAGGAGATATACATATGGAGATCGGAAGAGCACACGTCTGAAC	6959	558	12.4713		19.5658	12.4713	16.2132	10.9716	10.5311	0.324103	11.8143	3.79063	9.04982	8.20259	6.24194	1.09668
GCCAAGAAATCGAGAGGGACACGGCGAAATAACTTCGTATAGCATACATTATACGAAGTTATTTTAAGAAGGAGATATACATATGGAGATCGGAAGAGCACACGTCTGAAC	2300	3230	0.712074		0.712074	15.3828	9.93548	5.15833	6.54217	17.8126	10.6756	4.95761	4.00082	15.2656	13.4465	10.6942
GGAGAGAAATCGAGAGGGACACGGCGAAATAACTTCGTATAGCATACATTATACGAAGTTATTTTAAGAAGGAGATATACATATGGAGATCGGAAGAGCACACGTCTGAAC	7353	478	15.3828		0.991538	0.53723	1.07894	0.598819	0.535854	2.12528	13.2628	0.50608	7.20452	9.09937	1.13564	1.17453
ACGGAGAAATCGAGAGGGACACGGCGAAATAACTTCGTATAGCATACATTATACGAAGTTATTTTAAGAAGGAGATATACATATGGAGATCGGAAGAGCACACGTCTGAAC	3398	3427	0.991538		7.10764	0.978541	19.213	7.66318	8.14696	1.09049	1.00221	11.3865	17.3041	4.23727	0.969172	0.598617
CACGAGAAATCGAGAGGGACACGGCGAAATAACTTCGTATAGCATACATTATACGAAGTTATTTTAAGAAGGAGATATACATATGGAGATCGGAAGAGCACACGTCTGAAC	1443	2686	0.53723		0.959682	18.4666	22.7437	9.95503	9.66165	0.892458	13.4914	19.246	0.595449	11.4257	15.1409	1.35762
CCACAGAAATCGAGAGGGACACGGCGAAATAACTTCGTATAGCATACATTATACGAAGTTATTTTAAGAAGGAGATATACATATGGAGATCGGAAGAGCACACGTCTGAAC	4556	641	7.10764		0.390578	0.947534	1.00033	15.25	18.0825	0.439987	19.0444	27.4517	15.0906	1.09938	0.758831	1.35872
GAGCAGAAATCGAGAGGGACACGGCGAAATAACTTCGTATAGCATACATTATACGAAGTTATTTTAAGAAGGAGATATACATATGGAGATCGGAAGAGCACACGTCTGAAC	2964	3029	0.978541		0.899814	19.2839	0.665988	12.6715	5.3	0.457604	16.2483	5.12273	5.06527	0.817683	0.366978	30.7132
AGCCAGAAATCGAGAGGGACACGGCGAAATAACTTCGTATAGCATACATTATACGAAGTTATTTTAAGAAGGAGATATACATATGGAGATCGGAAGAGCACACGTCTGAAC	3380	3522	0.959682
TCGAGGAAATCGAGAGGGACACGGCGAAATAACTTCGTATAGCATACATTATACGAAGTTATTTTAAGAAGGAGATATACATATGGAGATCGGAAGAGCACACGTCTGAAC	11320	613	18.4666
CTCAGGAAATCGAGAGGGACACGGCGAAATAACTTCGTATAGCATACATTATACGAAGTTATTTTAAGAAGGAGATATACATATGGAGATCGGAAGAGCACACGTCTGAAC	1426	3651	0.390578
GGTAGGAAATCGAGAGGGACACGGCGAAATAACTTCGTATAGCATACATTATACGAAGTTATTTTAAGAAGGAGATATACATATGGAGATCGGAAGAGCACACGTCTGAAC	3305	3488	0.947534
TGACGGAAATCGAGAGGGACACGGCGAAATAACTTCGTATAGCATACATTATACGAAGTTATTTTAAGAAGGAGATATACATATGGAGATCGGAAGAGCACACGTCTGAAC	2910	3234	0.899814
ATGCGGAAATCGAGAGGGACACGGCGAAATAACTTCGTATAGCATACATTATACGAAGTTATTTTAAGAAGGAGATATACATATGGAGATCGGAAGAGCACACGTCTGAAC	9102	472	19.2839
CGATCGAAATCGAGAGGGACACGGCGAAATAACTTCGTATAGCATACATTATACGAAGTTATTTTAAGAAGGAGATATACATATGGAGATCGGAAGAGCACACGTCTGAAC	1837	3542	0.518634
CTGGTGAAATCGAGAGGGACACGGCGAAATAACTTCGTATAGCATACATTATACGAAGTTATTTTAAGAAGGAGATATACATATGGAGATCGGAAGAGCACACGTCTGAAC	1444	3467	0.416498
GTCCTGAAATCGAGAGGGACACGGCGAAATAACTTCGTATAGCATACATTATACGAAGTTATTTTAAGAAGGAGATATACATATGGAGATCGGAAGAGCACACGTCTGAAC	6161	380	16.2132
GTGGACAAATCGAGAGGGACACGGCGAAATAACTTCGTATAGCATACATTATACGAAGTTATTTTAAGAAGGAGATATACATATGGAGATCGGAAGAGCACACGTCTGAAC	8514	776	10.9716
TGCGACAAATCGAGAGGGACACGGCGAAATAACTTCGTATAGCATACATTATACGAAGTTATTTTAAGAAGGAGATATACATATGGAGATCGGAAGAGCACACGTCTGAAC	9548	961	9.93548
CCTGACAAATCGAGAGGGACACGGCGAAATAACTTCGTATAGCATACATTATACGAAGTTATTTTAAGAAGGAGATATACATATGGAGATCGGAAGAGCACACGTCTGAAC	4333	840	5.15833
TCGCACAAATCGAGAGGGACACGGCGAAATAACTTCGTATAGCATACATTATACGAAGTTATTTTAAGAAGGAGATATACATATGGAGATCGGAAGAGCACACGTCTGAAC	2761	2559	1.07894
CTCCACAAATCGAGAGGGACACGGCGAAATAACTTCGTATAGCATACATTATACGAAGTTATTTTAAGAAGGAGATATACATATGGAGATCGGAAGAGCACACGTCTGAAC	1927	3218	0.598819
GGTCACAAATCGAGAGGGACACGGCGAAATAACTTCGTATAGCATACATTATACGAAGTTATTTTAAGAAGGAGATATACATATGGAGATCGGAAGAGCACACGTCTGAAC	10375	540	19.213
CGAAGCAAATCGAGAGGGACACGGCGAAATAACTTCGTATAGCATACATTATACGAAGTTATTTTAAGAAGGAGATATACATATGGAGATCGGAAGAGCACACGTCTGAAC	6598	861	7.66318
GAGAGCAAATCGAGAGGGACACGGCGAAATAACTTCGTATAGCATACATTATACGAAGTTATTTTAAGAAGGAGATATACATATGGAGATCGGAAGAGCACACGTCTGAAC	11804	519	22.7437
ACCAGCAAATCGAGAGGGACACGGCGAAATAACTTCGTATAGCATACATTATACGAAGTTATTTTAAGAAGGAGATATACATATGGAGATCGGAAGAGCACACGTCTGAAC	9298	934	9.95503
AGTGGCAAATCGAGAGGGACACGGCGAAATAACTTCGTATAGCATACATTATACGAAGTTATTTTAAGAAGGAGATATACATATGGAGATCGGAAGAGCACACGTCTGAAC	3014	3013	1.00033
GTACGCAAATCGAGAGGGACACGGCGAAATAACTTCGTATAGCATACATTATACGAAGTTATTTTAAGAAGGAGATATACATATGGAGATCGGAAGAGCACACGTCTGAAC	8357	548	15.25
TACCGCAAATCGAGAGGGACACGGCGAAATAACTTCGTATAGCATACATTATACGAAGTTATTTTAAGAAGGAGATATACATATGGAGATCGGAAGAGCACACGTCTGAAC	1964	2949	0.665988
TGGTGCAAATCGAGAGGGACACGGCGAAATAACTTCGTATAGCATACATTATACGAAGTTATTTTAAGAAGGAGATATACATATGGAGATCGGAAGAGCACACGTCTGAAC	7945	627	12.6715
CCAGGTAAATCGAGAGGGACACGGCGAAATAACTTCGTATAGCATACATTATACGAAGTTATTTTAAGAAGGAGATATACATATGGAGATCGGAAGAGCACACGTCTGAAC	959	2520	0.380556
GACGGTAAATCGAGAGGGACACGGCGAAATAACTTCGTATAGCATACATTATACGAAGTTATTTTAAGAAGGAGATATACATATGGAGATCGGAAGAGCACACGTCTGAAC	3020	2702	1.11769
GCTCGTAAATCGAGAGGGACACGGCGAAATAACTTCGTATAGCATACATTATACGAAGTTATTTTAAGAAGGAGATATACATATGGAGATCGGAAGAGCACACGTCTGAAC	8625	819	10.5311
CGCTGTAAATCGAGAGGGACACGGCGAAATAACTTCGTATAGCATACATTATACGAAGTTATTTTAAGAAGGAGATATACATATGGAGATCGGAAGAGCACACGTCTGAAC	1030	3178	0.324103
CGTGCTAAATCGAGAGGGACACGGCGAAATAACTTCGTATAGCATACATTATACGAAGTTATTTTAAGAAGGAGATATACATATGGAGATCGGAAGAGCACACGTCTGAAC	5430	830	6.54217
GGACCTAAATCGAGAGGGACACGGCGAAATAACTTCGTATAGCATACATTATACGAAGTTATTTTAAGAAGGAGATATACATATGGAGATCGGAAGAGCACACGTCTGAAC	7891	443	17.8126
CAGCCTAAATCGAGAGGGACACGGCGAAATAACTTCGTATAGCATACATTATACGAAGTTATTTTAAGAAGGAGATATACATATGGAGATCGGAAGAGCACACGTCTGAAC	1786	3333	0.535854
GCGTCTAAATCGAGAGGGACACGGCGAAATAACTTCGTATAGCATACATTATACGAAGTTATTTTAAGAAGGAGATATACATATGGAGATCGGAAGAGCACACGTCTGAAC	4716	2219	2.12528
CGAGAAGAATCGAGAGGGACACGGCGAAATAACTTCGTATAGCATACATTATACGAAGTTATTTTAAGAAGGAGATATACATATGGAGATCGGAAGAGCACACGTCTGAAC	7650	939	8.14696
GAGGAAGAATCGAGAGGGACACGGCGAAATAACTTCGTATAGCATACATTATACGAAGTTATTTTAAGAAGGAGATATACATATGGAGATCGGAAGAGCACACGTCTGAAC	3314	3039	1.09049
ACCGAAGAATCGAGAGGGACACGGCGAAATAACTTCGTATAGCATACATTATACGAAGTTATTTTAAGAAGGAGATATACATATGGAGATCGGAAGAGCACACGTCTGAAC	8995	931	9.66165
GCACAAGAATCGAGAGGGACACGGCGAAATAACTTCGTATAGCATACATTATACGAAGTTATTTTAAGAAGGAGATATACATATGGAGATCGGAAGAGCACACGTCTGAAC	2556	2864	0.892458
AGGCAAGAATCGAGAGGGACACGGCGAAATAACTTCGTATAGCATACATTATACGAAGTTATTTTAAGAAGGAGATATACATATGGAGATCGGAAGAGCACACGTCTGAAC	9421	521	18.0825
CACCAAGAATCGAGAGGGACACGGCGAAATAACTTCGTATAGCATACATTATACGAAGTTATTTTAAGAAGGAGATATACATATGGAGATCGGAAGAGCACACGTCTGAAC	1404	3191	0.439987
CCGTAAGAATCGAGAGGGACACGGCGAAATAACTTCGTATAGCATACATTATACGAAGTTATTTTAAGAAGGAGATATACATATGGAGATCGGAAGAGCACACGTCTGAAC	3339	630	5.3
GGCTAAGAATCGAGAGGGACACGGCGAAATAACTTCGTATAGCATACATTATACGAAGTTATTTTAAGAAGGAGATATACATATGGAGATCGGAAGAGCACACGTCTGAAC	1333	2913	0.457604
TGGACAGAATCGAGAGGGACACGGCGAAATAACTTCGTATAGCATACATTATACGAAGTTATTTTAAGAAGGAGATATACATATGGAGATCGGAAGAGCACACGTCTGAAC	3426	3346	1.02391
GACACAGAATCGAGAGGGACACGGCGAAATAACTTCGTATAGCATACATTATACGAAGTTATTTTAAGAAGGAGATATACATATGGAGATCGGAAGAGCACACGTCTGAAC	3078	3236	0.951174
GTAGCAGAATCGAGAGGGACACGGCGAAATAACTTCGTATAGCATACATTATACGAAGTTATTTTAAGAAGGAGATATACATATGGAGATCGGAAGAGCACACGTCTGAAC	9227	781	11.8143
CATGCAGAATCGAGAGGGACACGGCGAAATAACTTCGTATAGCATACATTATACGAAGTTATTTTAAGAAGGAGATATACATATGGAGATCGGAAGAGCACACGTCTGAAC	5178	1366	3.79063
ACTCCAGAATCGAGAGGGACACGGCGAAATAACTTCGTATAGCATACATTATACGAAGTTATTTTAAGAAGGAGATATACATATGGAGATCGGAAGAGCACACGTCTGAAC	9181	860	10.6756
CTCTCAGAATCGAGAGGGACACGGCGAAATAACTTCGTATAGCATACATTATACGAAGTTATTTTAAGAAGGAGATATACATATGGAGATCGGAAGAGCACACGTCTGAAC	5146	1038	4.95761
GCGATAGAATCGAGAGGGACACGGCGAAATAACTTCGTATAGCATACATTATACGAAGTTATTTTAAGAAGGAGATATACATATGGAGATCGGAAGAGCACACGTCTGAAC	9841	742	13.2628
CGCATAGAATCGAGAGGGACACGGCGAAATAACTTCGTATAGCATACATTATACGAAGTTATTTTAAGAAGGAGATATACATATGGAGATCGGAAGAGCACACGTCTGAAC	1540	3043	0.50608
TTGGAGGAATCGAGAGGGACACGGCGAAATAACTTCGTATAGCATACATTATACGAAGTTATTTTAAGAAGGAGATATACATATGGAGATCGGAAGAGCACACGTCTGAAC	3621	3613	1.00221
AGTGAGGAATCGAGAGGGACACGGCGAAATAACTTCGTATAGCATACATTATACGAAGTTATTTTAAGAAGGAGATATACATATGGAGATCGGAAGAGCACACGTCTGAAC	8779	771	11.3865
TCTCAGGAATCGAGAGGGACACGGCGAAATAACTTCGTATAGCATACATTATACGAAGTTATTTTAAGAAGGAGATATACATATGGAGATCGGAAGAGCACACGTCTGAAC	9390	696	13.4914
AGAACGGAATCGAGAGGGACACGGCGAAATAACTTCGTATAGCATACATTATACGAAGTTATTTTAAGAAGGAGATATACATATGGAGATCGGAAGAGCACACGTCTGAAC	10720	557	19.246
TAACCGGAATCGAGAGGGACACGGCGAAATAACTTCGTATAGCATACATTATACGAAGTTATTTTAAGAAGGAGATATACATATGGAGATCGGAAGAGCACACGTCTGAAC	9446	496	19.0444
AAGTCGGAATCGAGAGGGACACGGCGAAATAACTTCGTATAGCATACATTATACGAAGTTATTTTAAGAAGGAGATATACATATGGAGATCGGAAGAGCACACGTCTGAAC	9663	352	27.4517
TGTTCGGAATCGAGAGGGACACGGCGAAATAACTTCGTATAGCATACATTATACGAAGTTATTTTAAGAAGGAGATATACATATGGAGATCGGAAGAGCACACGTCTGAAC	9359	576	16.2483
ACCATGGAATCGAGAGGGACACGGCGAAATAACTTCGTATAGCATACATTATACGAAGTTATTTTAAGAAGGAGATATACATATGGAGATCGGAAGAGCACACGTCTGAAC	5635	1100	5.12273
TTGAGCGAATCGAGAGGGACACGGCGAAATAACTTCGTATAGCATACATTATACGAAGTTATTTTAAGAAGGAGATATACATATGGAGATCGGAAGAGCACACGTCTGAAC	3848	2978	1.29214
TAAGGCGAATCGAGAGGGACACGGCGAAATAACTTCGTATAGCATACATTATACGAAGTTATTTTAAGAAGGAGATATACATATGGAGATCGGAAGAGCACACGTCTGAAC	2961	3145	0.941494
ATTCGCGAATCGAGAGGGACACGGCGAAATAACTTCGTATAGCATACATTATACGAAGTTATTTTAAGAAGGAGATATACATATGGAGATCGGAAGAGCACACGTCTGAAC	9991	1104	9.04982
AGATGCGAATCGAGAGGGACACGGCGAAATAACTTCGTATAGCATACATTATACGAAGTTATTTTAAGAAGGAGATATACATATGGAGATCGGAAGAGCACACGTCTGAAC	8219	1002	8.20259
CATTGCGAATCGAGAGGGACACGGCGAAATAACTTCGTATAGCATACATTATACGAAGTTATTTTAAGAAGGAGATATACATATGGAGATCGGAAGAGCACACGTCTGAAC	4881	1220	4.00082
TCTACCGAATCGAGAGGGACACGGCGAAATAACTTCGTATAGCATACATTATACGAAGTTATTTTAAGAAGGAGATATACATATGGAGATCGGAAGAGCACACGTCTGAAC	9312	610	15.2656
GAATCCGAATCGAGAGGGACACGGCGAAATAACTTCGTATAGCATACATTATACGAAGTTATTTTAAGAAGGAGATATACATATGGAGATCGGAAGAGCACACGTCTGAAC	7010	973	7.20452
ACAGTCGAATCGAGAGGGACACGGCGAAATAACTTCGTATAGCATACATTATACGAAGTTATTTTAAGAAGGAGATATACATATGGAGATCGGAAGAGCACACGTCTGAAC	8608	946	9.09937
TTCGTCGAATCGAGAGGGACACGGCGAAATAACTTCGTATAGCATACATTATACGAAGTTATTTTAAGAAGGAGATATACATATGGAGATCGGAAGAGCACACGTCTGAAC	10244	592	17.3041
CAACTCGAATCGAGAGGGACACGGCGAAATAACTTCGTATAGCATACATTATACGAAGTTATTTTAAGAAGGAGATATACATATGGAGATCGGAAGAGCACACGTCTGAAC	6322	1492	4.23727
CTGTTCGAATCGAGAGGGACACGGCGAAATAACTTCGTATAGCATACATTATACGAAGTTATTTTAAGAAGGAGATATACATATGGAGATCGGAAGAGCACACGTCTGAAC	1884	3164	0.595449
CTCGATGAATCGAGAGGGACACGGCGAAATAACTTCGTATAGCATACATTATACGAAGTTATTTTAAGAAGGAGATATACATATGGAGATCGGAAGAGCACACGTCTGAAC	9529	834	11.4257
GTGCATGAATCGAGAGGGACACGGCGAAATAACTTCGTATAGCATACATTATACGAAGTTATTTTAAGAAGGAGATATACATATGGAGATCGGAAGAGCACACGTCTGAAC	10488	695	15.0906
AGGAGTGAATCGAGAGGGACACGGCGAAATAACTTCGTATAGCATACATTATACGAAGTTATTTTAAGAAGGAGATATACATATGGAGATCGGAAGAGCACACGTCTGAAC	4281	3894	1.09938
CCTAGTGAATCGAGAGGGACACGGCGAAATAACTTCGTATAGCATACATTATACGAAGTTATTTTAAGAAGGAGATATACATATGGAGATCGGAAGAGCACACGTCTGAAC	4346	858	5.06527
GTTGGTGAATCGAGAGGGACACGGCGAAATAACTTCGTATAGCATACATTATACGAAGTTATTTTAAGAAGGAGATATACATATGGAGATCGGAAGAGCACACGTCTGAAC	2534	3099	0.817683
TCGGAACAATCGAGAGGGACACGGCGAAATAACTTCGTATAGCATACATTATACGAAGTTATTTTAAGAAGGAGATATACATATGGAGATCGGAAGAGCACACGTCTGAAC	3634	3160	1.15
GTCGAACAATCGAGAGGGACACGGCGAAATAACTTCGTATAGCATACATTATACGAAGTTATTTTAAGAAGGAGATATACATATGGAGATCGGAAGAGCACACGTCTGAAC	4866	2259	2.15405
CTGCAACAATCGAGAGGGACACGGCGAAATAACTTCGTATAGCATACATTATACGAAGTTATTTTAAGAAGGAGATATACATATGGAGATCGGAAGAGCACACGTCTGAAC	6966	1116	6.24194
TGCCAACAATCGAGAGGGACACGGCGAAATAACTTCGTATAGCATACATTATACGAAGTTATTTTAAGAAGGAGATATACATATGGAGATCGGAAGAGCACACGTCTGAAC	3505	3196	1.09668
ACGAGACAATCGAGAGGGACACGGCGAAATAACTTCGTATAGCATACATTATACGAAGTTATTTTAAGAAGGAGATATACATATGGAGATCGGAAGAGCACACGTCTGAAC	9937	739	13.4465
CGTAGACAATCGAGAGGGACACGGCGAAATAACTTCGTATAGCATACATTATACGAAGTTATTTTAAGAAGGAGATATACATATGGAGATCGGAAGAGCACACGTCTGAAC	7903	739	10.6942
GAAGGACAATCGAGAGGGACACGGCGAAATAACTTCGTATAGCATACATTATACGAAGTTATTTTAAGAAGGAGATATACATATGGAGATCGGAAGAGCACACGTCTGAAC	3441	3030	1.13564
AGACGACAATCGAGAGGGACACGGCGAAATAACTTCGTATAGCATACATTATACGAAGTTATTTTAAGAAGGAGATATACATATGGAGATCGGAAGAGCACACGTCTGAAC	4031	3432	1.17453
TCTCGACAATCGAGAGGGACACGGCGAAATAACTTCGTATAGCATACATTATACGAAGTTATTTTAAGAAGGAGATATACATATGGAGATCGGAAGAGCACACGTCTGAAC	3804	3925	0.969172
CCATGACAATCGAGAGGGACACGGCGAAATAACTTCGTATAGCATACATTATACGAAGTTATTTTAAGAAGGAGATATACATATGGAGATCGGAAGAGCACACGTCTGAAC	1472	2459	0.598617
AGCACACAATCGAGAGGGACACGGCGAAATAACTTCGTATAGCATACATTATACGAAGTTATTTTAAGAAGGAGATATACATATGGAGATCGGAAGAGCACACGTCTGAAC	9887	653	15.1409
GCTACACAATCGAGAGGGACACGGCGAAATAACTTCGTATAGCATACATTATACGAAGTTATTTTAAGAAGGAGATATACATATGGAGATCGGAAGAGCACACGTCTGAAC	3857	2841	1.35762
ACAGCACAATCGAGAGGGACACGGCGAAATAACTTCGTATAGCATACATTATACGAAGTTATTTTAAGAAGGAGATATACATATGGAGATCGGAAGAGCACACGTCTGAAC	2986	3935	0.758831
TACGCACAATCGAGAGGGACACGGCGAAATAACTTCGTATAGCATACATTATACGAAGTTATTTTAAGAAGGAGATATACATATGGAGATCGGAAGAGCACACGTCTGAAC	4174	3072	1.35872
CAACCACAATCGAGAGGGACACGGCGAAATAACTTCGTATAGCATACATTATACGAAGTTATTTTAAGAAGGAGATATACATATGGAGATCGGAAGAGCACACGTCTGAAC	1218	3319	0.366978
GGATCACAATCGAGAGGGACACGGCGAAATAACTTCGTATAGCATACATTATACGAAGTTATTTTAAGAAGGAGATATACATATGGAGATCGGAAGAGCACACGTCTGAAC	11671	380	30.7132

## Sheet: HW_UV
barcoded_oligo	light counts	no light counts	Ratio
TCAGAAGGATCGAGAGGGACACGGCGAAATAACTTCGTATAGCATACATTATACGAAGTTATTTTAAGAAGGAGATATACATATGGAGATCGGAAGAGCACACGTCTGAAC	1130	969	1.16615
TCGTTGGAATCGAGAGGGACACGGCGAAATAACTTCGTATAGCATACATTATACGAAGTTATTTTAAGAAGGAGATATACATATGGAGATCGGAAGAGCACACGTCTGAAC	1650	753	2.19124
AACGAACCATCGAGAGGGACACGGCGAAATAACTTCGTATAGCATACATTATACGAAGTTATTTTAAGAAGGAGATATACATATGGAGATCGGAAGAGCACACGTCTGAAC	5502	91	60.4615		1.16615	2.19124	1.03139	0.85177	0.78374	2.09987	2.37751	1.97447	3.01184	1.97666	2.74497	4.4687
CGGAAGAAATCGAGAGGGACACGGCGAAATAACTTCGTATAGCATACATTATACGAAGTTATTTTAAGAAGGAGATATACATATGGAGATCGGAAGAGCACACGTCTGAAC	3994	123	32.4715		60.4615	32.4715	37.6923	26.7435	26.1551	0.573059	26.3828	8.93314	23.6024	20.9087	14.2746	2.56051
GCCAAGAAATCGAGAGGGACACGGCGAAATAACTTCGTATAGCATACATTATACGAAGTTATTTTAAGAAGGAGATATACATATGGAGATCGGAAGAGCACACGTCTGAAC	1293	791	1.63464		1.63464	34.2049	28.9568	14.7975	15.7188	59.8267	26.7579	12.8565	9.38014	40.5259	35.2577	35.5746
GGAGAGAAATCGAGAGGGACACGGCGAAATAACTTCGTATAGCATACATTATACGAAGTTATTTTAAGAAGGAGATATACATATGGAGATCGGAAGAGCACACGTCTGAAC	4173	122	34.2049		2.04541	1.07114	2.31748	1.14789	1.06347	5.12086	33.1697	1.06564	16.861	22.6959	2.43525	2.63325
ACGGAGAAATCGAGAGGGACACGGCGAAATAACTTCGTATAGCATACATTATACGAAGTTATTTTAAGAAGGAGATATACATATGGAGATCGGAAGAGCACACGTCTGAAC	1892	925	2.04541		19.232	2.16818	56.1188	18.8112	20.945	2.25303	1.98668	28.0468	43.3071	11.519	1.9743	1.37868
CACGAGAAATCGAGAGGGACACGGCGAAATAACTTCGTATAGCATACATTATACGAAGTTATTTTAAGAAGGAGATATACATATGGAGATCGGAAGAGCACACGTCTGAAC	783	731	1.07114		1.99262	52.5534	71.7407	20.8785	25.6566	1.88102	32.1582	43.9084	1.18623	26.7249	41.087	3.05571
CCACAGAAATCGAGAGGGACACGGCGAAATAACTTCGTATAGCATACATTATACGAAGTTATTTTAAGAAGGAGATATACATATGGAGATCGGAAGAGCACACGTCTGAAC	2404	125	19.232		0.76933	2.2194	2.11245	46.8416	43.7395	1.01065	48.5347	78.5902	39.6452	2.34937	1.55124	2.69883
GAGCAGAAATCGAGAGGGACACGGCGAAATAACTTCGTATAGCATACATTATACGAAGTTATTTTAAGAAGGAGATATACATATGGAGATCGGAAGAGCACACGTCTGAAC	1431	660	2.16818		1.95501	54.3163	1.31362	30.3253	12.8727	0.913842	44.3061	12.1968	14.1185	1.85117	0.809689	68.1975
AGCCAGAAATCGAGAGGGACACGGCGAAATAACTTCGTATAGCATACATTATACGAAGTTATTTTAAGAAGGAGATATACATATGGAGATCGGAAGAGCACACGTCTGAAC	1620	813	1.99262
TCGAGGAAATCGAGAGGGACACGGCGAAATAACTTCGTATAGCATACATTATACGAAGTTATTTTAAGAAGGAGATATACATATGGAGATCGGAAGAGCACACGTCTGAAC	5413	103	52.5534
CTCAGGAAATCGAGAGGGACACGGCGAAATAACTTCGTATAGCATACATTATACGAAGTTATTTTAAGAAGGAGATATACATATGGAGATCGGAAGAGCACACGTCTGAAC	597	776	0.76933
GGTAGGAAATCGAGAGGGACACGGCGAAATAACTTCGTATAGCATACATTATACGAAGTTATTTTAAGAAGGAGATATACATATGGAGATCGGAAGAGCACACGTCTGAAC	1396	629	2.2194
TGACGGAAATCGAGAGGGACACGGCGAAATAACTTCGTATAGCATACATTATACGAAGTTATTTTAAGAAGGAGATATACATATGGAGATCGGAAGAGCACACGTCTGAAC	1521	778	1.95501
ATGCGGAAATCGAGAGGGACACGGCGAAATAACTTCGTATAGCATACATTATACGAAGTTATTTTAAGAAGGAGATATACATATGGAGATCGGAAGAGCACACGTCTGAAC	5323	98	54.3163
CGATCGAAATCGAGAGGGACACGGCGAAATAACTTCGTATAGCATACATTATACGAAGTTATTTTAAGAAGGAGATATACATATGGAGATCGGAAGAGCACACGTCTGAAC	953	924	1.03139
CTGGTGAAATCGAGAGGGACACGGCGAAATAACTTCGTATAGCATACATTATACGAAGTTATTTTAAGAAGGAGATATACATATGGAGATCGGAAGAGCACACGTCTGAAC	770	904	0.85177
GTCCTGAAATCGAGAGGGACACGGCGAAATAACTTCGTATAGCATACATTATACGAAGTTATTTTAAGAAGGAGATATACATATGGAGATCGGAAGAGCACACGTCTGAAC	3430	91	37.6923
GTGGACAAATCGAGAGGGACACGGCGAAATAACTTCGTATAGCATACATTATACGAAGTTATTTTAAGAAGGAGATATACATATGGAGATCGGAAGAGCACACGTCTGAAC	5108	191	26.7435
TGCGACAAATCGAGAGGGACACGGCGAAATAACTTCGTATAGCATACATTATACGAAGTTATTTTAAGAAGGAGATATACATATGGAGATCGGAAGAGCACACGTCTGAAC	5357	185	28.9568
CCTGACAAATCGAGAGGGACACGGCGAAATAACTTCGTATAGCATACATTATACGAAGTTATTTTAAGAAGGAGATATACATATGGAGATCGGAAGAGCACACGTCTGAAC	2412	163	14.7975
TCGCACAAATCGAGAGGGACACGGCGAAATAACTTCGTATAGCATACATTATACGAAGTTATTTTAAGAAGGAGATATACATATGGAGATCGGAAGAGCACACGTCTGAAC	1511	652	2.31748
CTCCACAAATCGAGAGGGACACGGCGAAATAACTTCGTATAGCATACATTATACGAAGTTATTTTAAGAAGGAGATATACATATGGAGATCGGAAGAGCACACGTCTGAAC	978	852	1.14789
GGTCACAAATCGAGAGGGACACGGCGAAATAACTTCGTATAGCATACATTATACGAAGTTATTTTAAGAAGGAGATATACATATGGAGATCGGAAGAGCACACGTCTGAAC	5668	101	56.1188
CGAAGCAAATCGAGAGGGACACGGCGAAATAACTTCGTATAGCATACATTATACGAAGTTATTTTAAGAAGGAGATATACATATGGAGATCGGAAGAGCACACGTCTGAAC	3687	196	18.8112
GAGAGCAAATCGAGAGGGACACGGCGAAATAACTTCGTATAGCATACATTATACGAAGTTATTTTAAGAAGGAGATATACATATGGAGATCGGAAGAGCACACGTCTGAAC	5811	81	71.7407
ACCAGCAAATCGAGAGGGACACGGCGAAATAACTTCGTATAGCATACATTATACGAAGTTATTTTAAGAAGGAGATATACATATGGAGATCGGAAGAGCACACGTCTGAAC	4468	214	20.8785
AGTGGCAAATCGAGAGGGACACGGCGAAATAACTTCGTATAGCATACATTATACGAAGTTATTTTAAGAAGGAGATATACATATGGAGATCGGAAGAGCACACGTCTGAAC	1578	747	2.11245
GTACGCAAATCGAGAGGGACACGGCGAAATAACTTCGTATAGCATACATTATACGAAGTTATTTTAAGAAGGAGATATACATATGGAGATCGGAAGAGCACACGTCTGAAC	4731	101	46.8416
TACCGCAAATCGAGAGGGACACGGCGAAATAACTTCGTATAGCATACATTATACGAAGTTATTTTAAGAAGGAGATATACATATGGAGATCGGAAGAGCACACGTCTGAAC	1177	896	1.31362
TGGTGCAAATCGAGAGGGACACGGCGAAATAACTTCGTATAGCATACATTATACGAAGTTATTTTAAGAAGGAGATATACATATGGAGATCGGAAGAGCACACGTCTGAAC	5034	166	30.3253
CCAGGTAAATCGAGAGGGACACGGCGAAATAACTTCGTATAGCATACATTATACGAAGTTATTTTAAGAAGGAGATATACATATGGAGATCGGAAGAGCACACGTCTGAAC	482	615	0.78374
GACGGTAAATCGAGAGGGACACGGCGAAATAACTTCGTATAGCATACATTATACGAAGTTATTTTAAGAAGGAGATATACATATGGAGATCGGAAGAGCACACGTCTGAAC	1640	781	2.09987
GCTCGTAAATCGAGAGGGACACGGCGAAATAACTTCGTATAGCATACATTATACGAAGTTATTTTAAGAAGGAGATATACATATGGAGATCGGAAGAGCACACGTCTGAAC	4891	187	26.1551
CGCTGTAAATCGAGAGGGACACGGCGAAATAACTTCGTATAGCATACATTATACGAAGTTATTTTAAGAAGGAGATATACATATGGAGATCGGAAGAGCACACGTCTGAAC	502	876	0.573059
CGTGCTAAATCGAGAGGGACACGGCGAAATAACTTCGTATAGCATACATTATACGAAGTTATTTTAAGAAGGAGATATACATATGGAGATCGGAAGAGCACACGTCTGAAC	3018	192	15.7188
GGACCTAAATCGAGAGGGACACGGCGAAATAACTTCGTATAGCATACATTATACGAAGTTATTTTAAGAAGGAGATATACATATGGAGATCGGAAGAGCACACGTCTGAAC	4487	75	59.8267
CAGCCTAAATCGAGAGGGACACGGCGAAATAACTTCGTATAGCATACATTATACGAAGTTATTTTAAGAAGGAGATATACATATGGAGATCGGAAGAGCACACGTCTGAAC	955	898	1.06347
GCGTCTAAATCGAGAGGGACACGGCGAAATAACTTCGTATAGCATACATTATACGAAGTTATTTTAAGAAGGAGATATACATATGGAGATCGGAAGAGCACACGTCTGAAC	2627	513	5.12086
CGAGAAGAATCGAGAGGGACACGGCGAAATAACTTCGTATAGCATACATTATACGAAGTTATTTTAAGAAGGAGATATACATATGGAGATCGGAAGAGCACACGTCTGAAC	4189	200	20.945
GAGGAAGAATCGAGAGGGACACGGCGAAATAACTTCGTATAGCATACATTATACGAAGTTATTTTAAGAAGGAGATATACATATGGAGATCGGAAGAGCACACGTCTGAAC	1674	743	2.25303
ACCGAAGAATCGAGAGGGACACGGCGAAATAACTTCGTATAGCATACATTATACGAAGTTATTTTAAGAAGGAGATATACATATGGAGATCGGAAGAGCACACGTCTGAAC	4259	166	25.6566
GCACAAGAATCGAGAGGGACACGGCGAAATAACTTCGTATAGCATACATTATACGAAGTTATTTTAAGAAGGAGATATACATATGGAGATCGGAAGAGCACACGTCTGAAC	1249	664	1.88102
AGGCAAGAATCGAGAGGGACACGGCGAAATAACTTCGTATAGCATACATTATACGAAGTTATTTTAAGAAGGAGATATACATATGGAGATCGGAAGAGCACACGTCTGAAC	5205	119	43.7395
CACCAAGAATCGAGAGGGACACGGCGAAATAACTTCGTATAGCATACATTATACGAAGTTATTTTAAGAAGGAGATATACATATGGAGATCGGAAGAGCACACGTCTGAAC	759	751	1.01065
CCGTAAGAATCGAGAGGGACACGGCGAAATAACTTCGTATAGCATACATTATACGAAGTTATTTTAAGAAGGAGATATACATATGGAGATCGGAAGAGCACACGTCTGAAC	2124	165	12.8727
GGCTAAGAATCGAGAGGGACACGGCGAAATAACTTCGTATAGCATACATTATACGAAGTTATTTTAAGAAGGAGATATACATATGGAGATCGGAAGAGCACACGTCTGAAC	647	708	0.913842
TGGACAGAATCGAGAGGGACACGGCGAAATAACTTCGTATAGCATACATTATACGAAGTTATTTTAAGAAGGAGATATACATATGGAGATCGGAAGAGCACACGTCTGAAC	2009	845	2.37751
GACACAGAATCGAGAGGGACACGGCGAAATAACTTCGTATAGCATACATTATACGAAGTTATTTTAAGAAGGAGATATACATATGGAGATCGGAAGAGCACACGTCTGAAC	1779	901	1.97447
GTAGCAGAATCGAGAGGGACACGGCGAAATAACTTCGTATAGCATACATTATACGAAGTTATTTTAAGAAGGAGATATACATATGGAGATCGGAAGAGCACACGTCTGAAC	5514	209	26.3828
CATGCAGAATCGAGAGGGACACGGCGAAATAACTTCGTATAGCATACATTATACGAAGTTATTTTAAGAAGGAGATATACATATGGAGATCGGAAGAGCACACGTCTGAAC	3073	344	8.93314
ACTCCAGAATCGAGAGGGACACGGCGAAATAACTTCGTATAGCATACATTATACGAAGTTATTTTAAGAAGGAGATATACATATGGAGATCGGAAGAGCACACGTCTGAAC	5084	190	26.7579
CTCTCAGAATCGAGAGGGACACGGCGAAATAACTTCGTATAGCATACATTATACGAAGTTATTTTAAGAAGGAGATATACATATGGAGATCGGAAGAGCACACGTCTGAAC	2867	223	12.8565
GCGATAGAATCGAGAGGGACACGGCGAAATAACTTCGTATAGCATACATTATACGAAGTTATTTTAAGAAGGAGATATACATATGGAGATCGGAAGAGCACACGTCTGAAC	5473	165	33.1697
CGCATAGAATCGAGAGGGACACGGCGAAATAACTTCGTATAGCATACATTATACGAAGTTATTTTAAGAAGGAGATATACATATGGAGATCGGAAGAGCACACGTCTGAAC	828	777	1.06564
TTGGAGGAATCGAGAGGGACACGGCGAAATAACTTCGTATAGCATACATTATACGAAGTTATTTTAAGAAGGAGATATACATATGGAGATCGGAAGAGCACACGTCTGAAC	1790	901	1.98668
AGTGAGGAATCGAGAGGGACACGGCGAAATAACTTCGTATAGCATACATTATACGAAGTTATTTTAAGAAGGAGATATACATATGGAGATCGGAAGAGCACACGTCTGAAC	4796	171	28.0468
TCTCAGGAATCGAGAGGGACACGGCGAAATAACTTCGTATAGCATACATTATACGAAGTTATTTTAAGAAGGAGATATACATATGGAGATCGGAAGAGCACACGTCTGAAC	5081	158	32.1582
AGAACGGAATCGAGAGGGACACGGCGAAATAACTTCGTATAGCATACATTATACGAAGTTATTTTAAGAAGGAGATATACATATGGAGATCGGAAGAGCACACGTCTGAAC	5752	131	43.9084
TAACCGGAATCGAGAGGGACACGGCGAAATAACTTCGTATAGCATACATTATACGAAGTTATTTTAAGAAGGAGATATACATATGGAGATCGGAAGAGCACACGTCTGAAC	4902	101	48.5347
AAGTCGGAATCGAGAGGGACACGGCGAAATAACTTCGTATAGCATACATTATACGAAGTTATTTTAAGAAGGAGATATACATATGGAGATCGGAAGAGCACACGTCTGAAC	4794	61	78.5902
TGTTCGGAATCGAGAGGGACACGGCGAAATAACTTCGTATAGCATACATTATACGAAGTTATTTTAAGAAGGAGATATACATATGGAGATCGGAAGAGCACACGTCTGAAC	4342	98	44.3061
ACCATGGAATCGAGAGGGACACGGCGAAATAACTTCGTATAGCATACATTATACGAAGTTATTTTAAGAAGGAGATATACATATGGAGATCGGAAGAGCACACGTCTGAAC	2293	188	12.1968
TTGAGCGAATCGAGAGGGACACGGCGAAATAACTTCGTATAGCATACATTATACGAAGTTATTTTAAGAAGGAGATATACATATGGAGATCGGAAGAGCACACGTCTGAAC	2289	760	3.01184
TAAGGCGAATCGAGAGGGACACGGCGAAATAACTTCGTATAGCATACATTATACGAAGTTATTTTAAGAAGGAGATATACATATGGAGATCGGAAGAGCACACGTCTGAAC	1694	857	1.97666
ATTCGCGAATCGAGAGGGACACGGCGAAATAACTTCGTATAGCATACATTATACGAAGTTATTTTAAGAAGGAGATATACATATGGAGATCGGAAGAGCACACGTCTGAAC	5995	254	23.6024
AGATGCGAATCGAGAGGGACACGGCGAAATAACTTCGTATAGCATACATTATACGAAGTTATTTTAAGAAGGAGATATACATATGGAGATCGGAAGAGCACACGTCTGAAC	4809	230	20.9087
CATTGCGAATCGAGAGGGACACGGCGAAATAACTTCGTATAGCATACATTATACGAAGTTATTTTAAGAAGGAGATATACATATGGAGATCGGAAGAGCACACGTCTGAAC	2739	292	9.38014
TCTACCGAATCGAGAGGGACACGGCGAAATAACTTCGTATAGCATACATTATACGAAGTTATTTTAAGAAGGAGATATACATATGGAGATCGGAAGAGCACACGTCTGAAC	5471	135	40.5259
GAATCCGAATCGAGAGGGACACGGCGAAATAACTTCGTATAGCATACATTATACGAAGTTATTTTAAGAAGGAGATATACATATGGAGATCGGAAGAGCACACGTCTGAAC	3760	223	16.861
ACAGTCGAATCGAGAGGGACACGGCGAAATAACTTCGTATAGCATACATTATACGAAGTTATTTTAAGAAGGAGATATACATATGGAGATCGGAAGAGCACACGTCTGAAC	4925	217	22.6959
TTCGTCGAATCGAGAGGGACACGGCGAAATAACTTCGTATAGCATACATTATACGAAGTTATTTTAAGAAGGAGATATACATATGGAGATCGGAAGAGCACACGTCTGAAC	5500	127	43.3071
CAACTCGAATCGAGAGGGACACGGCGAAATAACTTCGTATAGCATACATTATACGAAGTTATTTTAAGAAGGAGATATACATATGGAGATCGGAAGAGCACACGTCTGAAC	3329	289	11.519
CTGTTCGAATCGAGAGGGACACGGCGAAATAACTTCGTATAGCATACATTATACGAAGTTATTTTAAGAAGGAGATATACATATGGAGATCGGAAGAGCACACGTCTGAAC	879	741	1.18623
CTCGATGAATCGAGAGGGACACGGCGAAATAACTTCGTATAGCATACATTATACGAAGTTATTTTAAGAAGGAGATATACATATGGAGATCGGAAGAGCACACGTCTGAAC	5051	189	26.7249
GTGCATGAATCGAGAGGGACACGGCGAAATAACTTCGTATAGCATACATTATACGAAGTTATTTTAAGAAGGAGATATACATATGGAGATCGGAAGAGCACACGTCTGAAC	4916	124	39.6452
AGGAGTGAATCGAGAGGGACACGGCGAAATAACTTCGTATAGCATACATTATACGAAGTTATTTTAAGAAGGAGATATACATATGGAGATCGGAAGAGCACACGTCTGAAC	1856	790	2.34937
CCTAGTGAATCGAGAGGGACACGGCGAAATAACTTCGTATAGCATACATTATACGAAGTTATTTTAAGAAGGAGATATACATATGGAGATCGGAAGAGCACACGTCTGAAC	1906	135	14.1185
GTTGGTGAATCGAGAGGGACACGGCGAAATAACTTCGTATAGCATACATTATACGAAGTTATTTTAAGAAGGAGATATACATATGGAGATCGGAAGAGCACACGTCTGAAC	1107	598	1.85117
TCGGAACAATCGAGAGGGACACGGCGAAATAACTTCGTATAGCATACATTATACGAAGTTATTTTAAGAAGGAGATATACATATGGAGATCGGAAGAGCACACGTCTGAAC	2185	796	2.74497
GTCGAACAATCGAGAGGGACACGGCGAAATAACTTCGTATAGCATACATTATACGAAGTTATTTTAAGAAGGAGATATACATATGGAGATCGGAAGAGCACACGTCTGAAC	2784	623	4.4687
CTGCAACAATCGAGAGGGACACGGCGAAATAACTTCGTATAGCATACATTATACGAAGTTATTTTAAGAAGGAGATATACATATGGAGATCGGAAGAGCACACGTCTGAAC	4054	284	14.2746
TGCCAACAATCGAGAGGGACACGGCGAAATAACTTCGTATAGCATACATTATACGAAGTTATTTTAAGAAGGAGATATACATATGGAGATCGGAAGAGCACACGTCTGAAC	2010	785	2.56051
ACGAGACAATCGAGAGGGACACGGCGAAATAACTTCGTATAGCATACATTATACGAAGTTATTTTAAGAAGGAGATATACATATGGAGATCGGAAGAGCACACGTCTGAAC	5747	163	35.2577
CGTAGACAATCGAGAGGGACACGGCGAAATAACTTCGTATAGCATACATTATACGAAGTTATTTTAAGAAGGAGATATACATATGGAGATCGGAAGAGCACACGTCTGAAC	4767	134	35.5746
GAAGGACAATCGAGAGGGACACGGCGAAATAACTTCGTATAGCATACATTATACGAAGTTATTTTAAGAAGGAGATATACATATGGAGATCGGAAGAGCACACGTCTGAAC	1824	749	2.43525
AGACGACAATCGAGAGGGACACGGCGAAATAACTTCGTATAGCATACATTATACGAAGTTATTTTAAGAAGGAGATATACATATGGAGATCGGAAGAGCACACGTCTGAAC	2233	848	2.63325
TCTCGACAATCGAGAGGGACACGGCGAAATAACTTCGTATAGCATACATTATACGAAGTTATTTTAAGAAGGAGATATACATATGGAGATCGGAAGAGCACACGTCTGAAC	1844	934	1.9743
CCATGACAATCGAGAGGGACACGGCGAAATAACTTCGTATAGCATACATTATACGAAGTTATTTTAAGAAGGAGATATACATATGGAGATCGGAAGAGCACACGTCTGAAC	750	544	1.37868
AGCACACAATCGAGAGGGACACGGCGAAATAACTTCGTATAGCATACATTATACGAAGTTATTTTAAGAAGGAGATATACATATGGAGATCGGAAGAGCACACGTCTGAAC	5670	138	41.087
GCTACACAATCGAGAGGGACACGGCGAAATAACTTCGTATAGCATACATTATACGAAGTTATTTTAAGAAGGAGATATACATATGGAGATCGGAAGAGCACACGTCTGAAC	2139	700	3.05571
ACAGCACAATCGAGAGGGACACGGCGAAATAACTTCGTATAGCATACATTATACGAAGTTATTTTAAGAAGGAGATATACATATGGAGATCGGAAGAGCACACGTCTGAAC	1317	849	1.55124
TACGCACAATCGAGAGGGACACGGCGAAATAACTTCGTATAGCATACATTATACGAAGTTATTTTAAGAAGGAGATATACATATGGAGATCGGAAGAGCACACGTCTGAAC	2070	767	2.69883
CAACCACAATCGAGAGGGACACGGCGAAATAACTTCGTATAGCATACATTATACGAAGTTATTTTAAGAAGGAGATATACATATGGAGATCGGAAGAGCACACGTCTGAAC	468	578	0.809689
GGATCACAATCGAGAGGGACACGGCGAAATAACTTCGTATAGCATACATTATACGAAGTTATTTTAAGAAGGAGATATACATATGGAGATCGGAAGAGCACACGTCTGAAC	5524	81	68.1975
