# Supplementary material for: A biological camera that captures and stores images directly into DNA
Source: Nat Commun. 2023 Jul 3;14:3921. doi: 10.1038/s41467-023-38876-w (PMC10318082; doi:10.1038/s41467-023-38876-w)
Supplement: Supplementary file 6 — Source Data [file 41467_2023_38876_MOESM6_ESM.zip › Source Data/Legend.txt]

***Source Data***
This folder contains multiple excel files that include the source data for the images generated in the figures as well as a list of barcodes and primers used for this manuscript.

The source data is contained in the files named:

1) Fig1C_BacCam_Only
2) Fig2B_Mixed_Images
3) Fig2C_RA_Images
4) Fig2D_NUS_Dilute_RA_Images
5) Fig3_DilutionSmiley_HWTreated
6) Fig5_Mixed_Periodic_Lights
7) SuppS4_Time_Series_Experiments

The file containing the barcodes generated and used for the experiments in this paper is named 'Barcodes used'.

The file containing the primers used for sequencing and library construction is named 'Primers Used'.
