# Supplementary material for: A biological camera that captures and stores images directly into DNA
Source: Nat Commun. 2023 Jul 3;14:3921. doi: 10.1038/s41467-023-38876-w (PMC10318082; doi:10.1038/s41467-023-38876-w)
Supplement: Supplementary file 6 — Source Data [file 41467_2023_38876_MOESM6_ESM.zip › Source Data/Primers Used.xlsx]

## Sheet: Sheet1
Primers for Sequencing	NGS-LoxP-Sequencing-Read2-Rev-44u	GTTCAGACGTGTGCTCTTCCGATCTCCATATGTATATCTCCTTC
Primers for Sequencing	P5-29u	AATGATACGGCGACCACCGAGATCTACAC
Primers for Sequencing	Read2Seq-Index701-P7-44u	CGGCATACGAGATTCGCCTTAGTGACTGGAGTTCAGACGTGTGC
Primers for Sequencing	Read2Seq-Index705-P7-44u	CGGCATACGAGATAGGAGTCCGTGACTGGAGTTCAGACGTGTGC
Primers for Sequencing	Read2Seq-Index709-P7-44u	CGGCATACGAGATAGCGTAGCGTGACTGGAGTTCAGACGTGTGC
Primers for Sequencing/Random Access Primers	PCR P7 N701-47u	CAAGCAGAAGACGGCATACGAGATTCGCCTTAGTGACTGGAGTTCAG
Primers for Sequencing/Random Access Primers	PCR P7 N705-47u	CAAGCAGAAGACGGCATACGAGATAGGAGTCCGTGACTGGAGTTCAG
Primers for Sequencing/Random Access Primers	PCR P7 N709-47u	CAAGCAGAAGACGGCATACGAGATAGCGTAGCGTGACTGGAGTTC
Primers for Sequencing	P5-Index501-Read1-Fwd-45u	ACCGAGATCTACACTAGATCGCTCTTTCCCTACACGACGCTCTTC
Primers for Sequencing	P5-Index503-Read1-Fwd-45u	ACCGAGATCTACACTATCCTCTTCTTTCCCTACACGACGCTCTTC
Primers for Sequencing	P5-Index505-Read1- Fwd-45u	ACCGAGATCTACACGTAAGGAGTCTTTCCCTACACGACGCTCTTC
Random Access Primers	P5-Index501-RandAcc-37u	AATGATACGGCGACCACCGAGATCTACACTAGATCGC
Random Access Primers	P5-Index505-RandAcc-37u	AATGATACGGCGACCACCGAGATCTACACGTAAGGAG
Random Access Primers	P5-Index503-RandAcc-37u	AATGATACGGCGACCACCGAGATCTACACTATCCTCT
