# Supplementary material for: A biological camera that captures and stores images directly into DNA
Source: Nat Commun. 2023 Jul 3;14:3921. doi: 10.1038/s41467-023-38876-w (PMC10318082; doi:10.1038/s41467-023-38876-w)
Supplement: Supplementary file 6 — Source Data [file 41467_2023_38876_MOESM6_ESM.zip › Source Data/SuppS4_Time_Series_Experiments.xlsx]

## Sheet: 0 hr
barcoded_oligo	light counts	no light counts	Ratio
TCAGAAGGATCGAGAGGGACACGGCGAAATAACTTCGTATAGCATACATTATACGAAGTTATTTTAAGAAGGAGATATACATATGGAGATCGGAAGAGCACACGTCTGAAC	53	1538	0.0344603
TCGTTGGAATCGAGAGGGACACGGCGAAATAACTTCGTATAGCATACATTATACGAAGTTATTTTAAGAAGGAGATATACATATGGAGATCGGAAGAGCACACGTCTGAAC	54	1771	0.0304912
AACGAACCATCGAGAGGGACACGGCGAAATAACTTCGTATAGCATACATTATACGAAGTTATTTTAAGAAGGAGATATACATATGGAGATCGGAAGAGCACACGTCTGAAC	28	901	0.0310766		0.0344603	0.0304912	0.0300826	0.0214153	0.0197425	0	0.0237288	0.0208092	0.0847264	0.0666667	0.0483613	0.0662252
CGGAAGAAATCGAGAGGGACACGGCGAAATAACTTCGTATAGCATACATTATACGAAGTTATTTTAAGAAGGAGATATACATATGGAGATCGGAAGAGCACACGTCTGAAC	92	2260	0.040708		0.0310766	0.040708	0.030969	0.0374582	0.0349029	0.0216904	0.0354876	0.0773354	0.0235571	0.0323529	0.0194453	0.0146022
GCCAAGAAATCGAGAGGGACACGGCGAAATAACTTCGTATAGCATACATTATACGAAGTTATTTTAAGAAGGAGATATACATATGGAGATCGGAAGAGCACACGTCTGAAC	89	1945	0.0457584		0.0457584	0.0555556	0.0588794	0.0202703	0.0213751	0.0518072	0.0509588	0.0181729	0.0178843	0.0263613	0.0446115	0.0560748
GGAGAGAAATCGAGAGGGACACGGCGAAATAACTTCGTATAGCATACATTATACGAAGTTATTTTAAGAAGGAGATATACATATGGAGATCGGAAGAGCACACGTCTGAAC	173	3114	0.0555556		0.035158	0.0223353	0.0415667	0.0191979	0.0226567	0.0783718	0.0528897	0.0289429	0.0497954	0.0507475	0.137814	0.057277
ACGGAGAAATCGAGAGGGACACGGCGAAATAACTTCGTATAGCATACATTATACGAAGTTATTTTAAGAAGGAGATATACATATGGAGATCGGAAGAGCACACGTCTGAAC	79	2247	0.035158		0.0184136	0.025395	0.0347374	0.0173096	0.0187293	0.0590164	0.0245172	0.0448836	0.0261324	0.0154824	0.0370541	0.0206561
CACGAGAAATCGAGAGGGACACGGCGAAATAACTTCGTATAGCATACATTATACGAAGTTATTTTAAGAAGGAGATATACATATGGAGATCGGAAGAGCACACGTCTGAAC	79	3537	0.0223353		0.0461847	0.0677083	0.0432451	0.0176313	0.0253556	0.0326814	0.0236782	0.0306334	0.0248963	0.0174056	0.0639386	0.0247042
CCACAGAAATCGAGAGGGACACGGCGAAATAACTTCGTATAGCATACATTATACGAAGTTATTTTAAGAAGGAGATATACATATGGAGATCGGAAGAGCACACGTCTGAAC	39	2118	0.0184136		0.0208062	0.0519599	0.0337534	0.0244547	0.0498331	0.0208711	0.0412973	0.0753681	0.0267901	0.0307913	0.0163205	0.0234742
GAGCAGAAATCGAGAGGGACACGGCGAAATAACTTCGTATAGCATACATTATACGAAGTTATTTTAAGAAGGAGATATACATATGGAGATCGGAAGAGCACACGTCTGAAC	45	1772	0.025395		0.0435484	0.0362117	0.0226586	0.0201493	0.0245776	0.0365199	0.0136307	0.00701262	0.0211946	0.0367893	0.0215589	0.0250941
AGCCAGAAATCGAGAGGGACACGGCGAAATAACTTCGTATAGCATACATTATACGAAGTTATTTTAAGAAGGAGATATACATATGGAGATCGGAAGAGCACACGTCTGAAC	23	498	0.0461847
TCGAGGAAATCGAGAGGGACACGGCGAAATAACTTCGTATAGCATACATTATACGAAGTTATTTTAAGAAGGAGATATACATATGGAGATCGGAAGAGCACACGTCTGAAC	247	3648	0.0677083
CTCAGGAAATCGAGAGGGACACGGCGAAATAACTTCGTATAGCATACATTATACGAAGTTATTTTAAGAAGGAGATATACATATGGAGATCGGAAGAGCACACGTCTGAAC	48	2307	0.0208062
GGTAGGAAATCGAGAGGGACACGGCGAAATAACTTCGTATAGCATACATTATACGAAGTTATTTTAAGAAGGAGATATACATATGGAGATCGGAAGAGCACACGTCTGAAC	114	2194	0.0519599
TGACGGAAATCGAGAGGGACACGGCGAAATAACTTCGTATAGCATACATTATACGAAGTTATTTTAAGAAGGAGATATACATATGGAGATCGGAAGAGCACACGTCTGAAC	27	620	0.0435484
ATGCGGAAATCGAGAGGGACACGGCGAAATAACTTCGTATAGCATACATTATACGAAGTTATTTTAAGAAGGAGATATACATATGGAGATCGGAAGAGCACACGTCTGAAC	13	359	0.0362117
CGATCGAAATCGAGAGGGACACGGCGAAATAACTTCGTATAGCATACATTATACGAAGTTATTTTAAGAAGGAGATATACATATGGAGATCGGAAGAGCACACGTCTGAAC	91	3025	0.0300826
CTGGTGAAATCGAGAGGGACACGGCGAAATAACTTCGTATAGCATACATTATACGAAGTTATTTTAAGAAGGAGATATACATATGGAGATCGGAAGAGCACACGTCTGAAC	69	3222	0.0214153
GTCCTGAAATCGAGAGGGACACGGCGAAATAACTTCGTATAGCATACATTATACGAAGTTATTTTAAGAAGGAGATATACATATGGAGATCGGAAGAGCACACGTCTGAAC	31	1001	0.030969
GTGGACAAATCGAGAGGGACACGGCGAAATAACTTCGTATAGCATACATTATACGAAGTTATTTTAAGAAGGAGATATACATATGGAGATCGGAAGAGCACACGTCTGAAC	56	1495	0.0374582
TGCGACAAATCGAGAGGGACACGGCGAAATAACTTCGTATAGCATACATTATACGAAGTTATTTTAAGAAGGAGATATACATATGGAGATCGGAAGAGCACACGTCTGAAC	62	1053	0.0588794
CCTGACAAATCGAGAGGGACACGGCGAAATAACTTCGTATAGCATACATTATACGAAGTTATTTTAAGAAGGAGATATACATATGGAGATCGGAAGAGCACACGTCTGAAC	48	2368	0.0202703
TCGCACAAATCGAGAGGGACACGGCGAAATAACTTCGTATAGCATACATTATACGAAGTTATTTTAAGAAGGAGATATACATATGGAGATCGGAAGAGCACACGTCTGAAC	52	1251	0.0415667
CTCCACAAATCGAGAGGGACACGGCGAAATAACTTCGTATAGCATACATTATACGAAGTTATTTTAAGAAGGAGATATACATATGGAGATCGGAAGAGCACACGTCTGAAC	101	5261	0.0191979
GGTCACAAATCGAGAGGGACACGGCGAAATAACTTCGTATAGCATACATTATACGAAGTTATTTTAAGAAGGAGATATACATATGGAGATCGGAAGAGCACACGTCTGAAC	127	3656	0.0347374
CGAAGCAAATCGAGAGGGACACGGCGAAATAACTTCGTATAGCATACATTATACGAAGTTATTTTAAGAAGGAGATATACATATGGAGATCGGAAGAGCACACGTCTGAAC	35	2022	0.0173096
GAGAGCAAATCGAGAGGGACACGGCGAAATAACTTCGTATAGCATACATTATACGAAGTTATTTTAAGAAGGAGATATACATATGGAGATCGGAAGAGCACACGTCTGAAC	129	2983	0.0432451
ACCAGCAAATCGAGAGGGACACGGCGAAATAACTTCGTATAGCATACATTATACGAAGTTATTTTAAGAAGGAGATATACATATGGAGATCGGAAGAGCACACGTCTGAAC	46	2609	0.0176313
AGTGGCAAATCGAGAGGGACACGGCGAAATAACTTCGTATAGCATACATTATACGAAGTTATTTTAAGAAGGAGATATACATATGGAGATCGGAAGAGCACACGTCTGAAC	75	2222	0.0337534
GTACGCAAATCGAGAGGGACACGGCGAAATAACTTCGTATAGCATACATTATACGAAGTTATTTTAAGAAGGAGATATACATATGGAGATCGGAAGAGCACACGTCTGAAC	37	1513	0.0244547
TACCGCAAATCGAGAGGGACACGGCGAAATAACTTCGTATAGCATACATTATACGAAGTTATTTTAAGAAGGAGATATACATATGGAGATCGGAAGAGCACACGTCTGAAC	15	662	0.0226586
TGGTGCAAATCGAGAGGGACACGGCGAAATAACTTCGTATAGCATACATTATACGAAGTTATTTTAAGAAGGAGATATACATATGGAGATCGGAAGAGCACACGTCTGAAC	27	1340	0.0201493
CCAGGTAAATCGAGAGGGACACGGCGAAATAACTTCGTATAGCATACATTATACGAAGTTATTTTAAGAAGGAGATATACATATGGAGATCGGAAGAGCACACGTCTGAAC	46	2330	0.0197425
GACGGTAAATCGAGAGGGACACGGCGAAATAACTTCGTATAGCATACATTATACGAAGTTATTTTAAGAAGGAGATATACATATGGAGATCGGAAGAGCACACGTCTGAAC	22	338	0
GCTCGTAAATCGAGAGGGACACGGCGAAATAACTTCGTATAGCATACATTATACGAAGTTATTTTAAGAAGGAGATATACATATGGAGATCGGAAGAGCACACGTCTGAAC	106	3037	0.0349029
CGCTGTAAATCGAGAGGGACACGGCGAAATAACTTCGTATAGCATACATTATACGAAGTTATTTTAAGAAGGAGATATACATATGGAGATCGGAAGAGCACACGTCTGAAC	29	1337	0.0216904
CGTGCTAAATCGAGAGGGACACGGCGAAATAACTTCGTATAGCATACATTATACGAAGTTATTTTAAGAAGGAGATATACATATGGAGATCGGAAGAGCACACGTCTGAAC	60	2807	0.0213751
GGACCTAAATCGAGAGGGACACGGCGAAATAACTTCGTATAGCATACATTATACGAAGTTATTTTAAGAAGGAGATATACATATGGAGATCGGAAGAGCACACGTCTGAAC	86	1660	0.0518072
CAGCCTAAATCGAGAGGGACACGGCGAAATAACTTCGTATAGCATACATTATACGAAGTTATTTTAAGAAGGAGATATACATATGGAGATCGGAAGAGCACACGTCTGAAC	73	3222	0.0226567
GCGTCTAAATCGAGAGGGACACGGCGAAATAACTTCGTATAGCATACATTATACGAAGTTATTTTAAGAAGGAGATATACATATGGAGATCGGAAGAGCACACGTCTGAAC	129	1646	0.0783718
CGAGAAGAATCGAGAGGGACACGGCGAAATAACTTCGTATAGCATACATTATACGAAGTTATTTTAAGAAGGAGATATACATATGGAGATCGGAAGAGCACACGTCTGAAC	51	2723	0.0187293
GAGGAAGAATCGAGAGGGACACGGCGAAATAACTTCGTATAGCATACATTATACGAAGTTATTTTAAGAAGGAGATATACATATGGAGATCGGAAGAGCACACGTCTGAAC	90	1525	0.0590164
ACCGAAGAATCGAGAGGGACACGGCGAAATAACTTCGTATAGCATACATTATACGAAGTTATTTTAAGAAGGAGATATACATATGGAGATCGGAAGAGCACACGTCTGAAC	82	3234	0.0253556
GCACAAGAATCGAGAGGGACACGGCGAAATAACTTCGTATAGCATACATTATACGAAGTTATTTTAAGAAGGAGATATACATATGGAGATCGGAAGAGCACACGTCTGAAC	127	3886	0.0326814
AGGCAAGAATCGAGAGGGACACGGCGAAATAACTTCGTATAGCATACATTATACGAAGTTATTTTAAGAAGGAGATATACATATGGAGATCGGAAGAGCACACGTCTGAAC	209	4194	0.0498331
CACCAAGAATCGAGAGGGACACGGCGAAATAACTTCGTATAGCATACATTATACGAAGTTATTTTAAGAAGGAGATATACATATGGAGATCGGAAGAGCACACGTCTGAAC	92	4408	0.0208711
CCGTAAGAATCGAGAGGGACACGGCGAAATAACTTCGTATAGCATACATTATACGAAGTTATTTTAAGAAGGAGATATACATATGGAGATCGGAAGAGCACACGTCTGAAC	32	1302	0.0245776
GGCTAAGAATCGAGAGGGACACGGCGAAATAACTTCGTATAGCATACATTATACGAAGTTATTTTAAGAAGGAGATATACATATGGAGATCGGAAGAGCACACGTCTGAAC	34	931	0.0365199
TGGACAGAATCGAGAGGGACACGGCGAAATAACTTCGTATAGCATACATTATACGAAGTTATTTTAAGAAGGAGATATACATATGGAGATCGGAAGAGCACACGTCTGAAC	84	3540	0.0237288
GACACAGAATCGAGAGGGACACGGCGAAATAACTTCGTATAGCATACATTATACGAAGTTATTTTAAGAAGGAGATATACATATGGAGATCGGAAGAGCACACGTCTGAAC	36	1730	0.0208092
GTAGCAGAATCGAGAGGGACACGGCGAAATAACTTCGTATAGCATACATTATACGAAGTTATTTTAAGAAGGAGATATACATATGGAGATCGGAAGAGCACACGTCTGAAC	123	3466	0.0354876
CATGCAGAATCGAGAGGGACACGGCGAAATAACTTCGTATAGCATACATTATACGAAGTTATTTTAAGAAGGAGATATACATATGGAGATCGGAAGAGCACACGTCTGAAC	303	3918	0.0773354
ACTCCAGAATCGAGAGGGACACGGCGAAATAACTTCGTATAGCATACATTATACGAAGTTATTTTAAGAAGGAGATATACATATGGAGATCGGAAGAGCACACGTCTGAAC	194	3807	0.0509588
CTCTCAGAATCGAGAGGGACACGGCGAAATAACTTCGTATAGCATACATTATACGAAGTTATTTTAAGAAGGAGATATACATATGGAGATCGGAAGAGCACACGTCTGAAC	74	4072	0.0181729
GCGATAGAATCGAGAGGGACACGGCGAAATAACTTCGTATAGCATACATTATACGAAGTTATTTTAAGAAGGAGATATACATATGGAGATCGGAAGAGCACACGTCTGAAC	248	4689	0.0528897
CGCATAGAATCGAGAGGGACACGGCGAAATAACTTCGTATAGCATACATTATACGAAGTTATTTTAAGAAGGAGATATACATATGGAGATCGGAAGAGCACACGTCTGAAC	118	4077	0.0289429
TTGGAGGAATCGAGAGGGACACGGCGAAATAACTTCGTATAGCATACATTATACGAAGTTATTTTAAGAAGGAGATATACATATGGAGATCGGAAGAGCACACGTCTGAAC	113	4609	0.0245172
AGTGAGGAATCGAGAGGGACACGGCGAAATAACTTCGTATAGCATACATTATACGAAGTTATTTTAAGAAGGAGATATACATATGGAGATCGGAAGAGCACACGTCTGAAC	243	5414	0.0448836
TCTCAGGAATCGAGAGGGACACGGCGAAATAACTTCGTATAGCATACATTATACGAAGTTATTTTAAGAAGGAGATATACATATGGAGATCGGAAGAGCACACGTCTGAAC	103	4350	0.0236782
AGAACGGAATCGAGAGGGACACGGCGAAATAACTTCGTATAGCATACATTATACGAAGTTATTTTAAGAAGGAGATATACATATGGAGATCGGAAGAGCACACGTCTGAAC	118	3852	0.0306334
TAACCGGAATCGAGAGGGACACGGCGAAATAACTTCGTATAGCATACATTATACGAAGTTATTTTAAGAAGGAGATATACATATGGAGATCGGAAGAGCACACGTCTGAAC	191	4625	0.0412973
AAGTCGGAATCGAGAGGGACACGGCGAAATAACTTCGTATAGCATACATTATACGAAGTTATTTTAAGAAGGAGATATACATATGGAGATCGGAAGAGCACACGTCTGAAC	343	4551	0.0753681
TGTTCGGAATCGAGAGGGACACGGCGAAATAACTTCGTATAGCATACATTATACGAAGTTATTTTAAGAAGGAGATATACATATGGAGATCGGAAGAGCACACGTCTGAAC	11	807	0.0136307
ACCATGGAATCGAGAGGGACACGGCGAAATAACTTCGTATAGCATACATTATACGAAGTTATTTTAAGAAGGAGATATACATATGGAGATCGGAAGAGCACACGTCTGAAC	10	1426	0.00701262
TTGAGCGAATCGAGAGGGACACGGCGAAATAACTTCGTATAGCATACATTATACGAAGTTATTTTAAGAAGGAGATATACATATGGAGATCGGAAGAGCACACGTCTGAAC	223	2632	0.0847264
TAAGGCGAATCGAGAGGGACACGGCGAAATAACTTCGTATAGCATACATTATACGAAGTTATTTTAAGAAGGAGATATACATATGGAGATCGGAAGAGCACACGTCTGAAC	38	570	0.0666667
ATTCGCGAATCGAGAGGGACACGGCGAAATAACTTCGTATAGCATACATTATACGAAGTTATTTTAAGAAGGAGATATACATATGGAGATCGGAAGAGCACACGTCTGAAC	60	2547	0.0235571
AGATGCGAATCGAGAGGGACACGGCGAAATAACTTCGTATAGCATACATTATACGAAGTTATTTTAAGAAGGAGATATACATATGGAGATCGGAAGAGCACACGTCTGAAC	77	2380	0.0323529
CATTGCGAATCGAGAGGGACACGGCGAAATAACTTCGTATAGCATACATTATACGAAGTTATTTTAAGAAGGAGATATACATATGGAGATCGGAAGAGCACACGTCTGAAC	47	2628	0.0178843
TCTACCGAATCGAGAGGGACACGGCGAAATAACTTCGTATAGCATACATTATACGAAGTTATTTTAAGAAGGAGATATACATATGGAGATCGGAAGAGCACACGTCTGAAC	61	2314	0.0263613
GAATCCGAATCGAGAGGGACACGGCGAAATAACTTCGTATAGCATACATTATACGAAGTTATTTTAAGAAGGAGATATACATATGGAGATCGGAAGAGCACACGTCTGAAC	292	5864	0.0497954
ACAGTCGAATCGAGAGGGACACGGCGAAATAACTTCGTATAGCATACATTATACGAAGTTATTTTAAGAAGGAGATATACATATGGAGATCGGAAGAGCACACGTCTGAAC	241	4749	0.0507475
TTCGTCGAATCGAGAGGGACACGGCGAAATAACTTCGTATAGCATACATTATACGAAGTTATTTTAAGAAGGAGATATACATATGGAGATCGGAAGAGCACACGTCTGAAC	75	2870	0.0261324
CAACTCGAATCGAGAGGGACACGGCGAAATAACTTCGTATAGCATACATTATACGAAGTTATTTTAAGAAGGAGATATACATATGGAGATCGGAAGAGCACACGTCTGAAC	56	3617	0.0154824
CTGTTCGAATCGAGAGGGACACGGCGAAATAACTTCGTATAGCATACATTATACGAAGTTATTTTAAGAAGGAGATATACATATGGAGATCGGAAGAGCACACGTCTGAAC	36	1446	0.0248963
CTCGATGAATCGAGAGGGACACGGCGAAATAACTTCGTATAGCATACATTATACGAAGTTATTTTAAGAAGGAGATATACATATGGAGATCGGAAGAGCACACGTCTGAAC	53	3045	0.0174056
GTGCATGAATCGAGAGGGACACGGCGAAATAACTTCGTATAGCATACATTATACGAAGTTATTTTAAGAAGGAGATATACATATGGAGATCGGAAGAGCACACGTCTGAAC	55	2053	0.0267901
AGGAGTGAATCGAGAGGGACACGGCGAAATAACTTCGTATAGCATACATTATACGAAGTTATTTTAAGAAGGAGATATACATATGGAGATCGGAAGAGCACACGTCTGAAC	86	2793	0.0307913
CCTAGTGAATCGAGAGGGACACGGCGAAATAACTTCGTATAGCATACATTATACGAAGTTATTTTAAGAAGGAGATATACATATGGAGATCGGAAGAGCACACGTCTGAAC	22	1038	0.0211946
GTTGGTGAATCGAGAGGGACACGGCGAAATAACTTCGTATAGCATACATTATACGAAGTTATTTTAAGAAGGAGATATACATATGGAGATCGGAAGAGCACACGTCTGAAC	22	598	0.0367893
TCGGAACAATCGAGAGGGACACGGCGAAATAACTTCGTATAGCATACATTATACGAAGTTATTTTAAGAAGGAGATATACATATGGAGATCGGAAGAGCACACGTCTGAAC	121	2502	0.0483613
GTCGAACAATCGAGAGGGACACGGCGAAATAACTTCGTATAGCATACATTATACGAAGTTATTTTAAGAAGGAGATATACATATGGAGATCGGAAGAGCACACGTCTGAAC	20	302	0.0662252
CTGCAACAATCGAGAGGGACACGGCGAAATAACTTCGTATAGCATACATTATACGAAGTTATTTTAAGAAGGAGATATACATATGGAGATCGGAAGAGCACACGTCTGAAC	61	3137	0.0194453
TGCCAACAATCGAGAGGGACACGGCGAAATAACTTCGTATAGCATACATTATACGAAGTTATTTTAAGAAGGAGATATACATATGGAGATCGGAAGAGCACACGTCTGAAC	29	1986	0.0146022
ACGAGACAATCGAGAGGGACACGGCGAAATAACTTCGTATAGCATACATTATACGAAGTTATTTTAAGAAGGAGATATACATATGGAGATCGGAAGAGCACACGTCTGAAC	178	3990	0.0446115
CGTAGACAATCGAGAGGGACACGGCGAAATAACTTCGTATAGCATACATTATACGAAGTTATTTTAAGAAGGAGATATACATATGGAGATCGGAAGAGCACACGTCTGAAC	18	321	0.0560748
GAAGGACAATCGAGAGGGACACGGCGAAATAACTTCGTATAGCATACATTATACGAAGTTATTTTAAGAAGGAGATATACATATGGAGATCGGAAGAGCACACGTCTGAAC	648	4702	0.137814
AGACGACAATCGAGAGGGACACGGCGAAATAACTTCGTATAGCATACATTATACGAAGTTATTTTAAGAAGGAGATATACATATGGAGATCGGAAGAGCACACGTCTGAAC	183	3195	0.057277
TCTCGACAATCGAGAGGGACACGGCGAAATAACTTCGTATAGCATACATTATACGAAGTTATTTTAAGAAGGAGATATACATATGGAGATCGGAAGAGCACACGTCTGAAC	161	4345	0.0370541
CCATGACAATCGAGAGGGACACGGCGAAATAACTTCGTATAGCATACATTATACGAAGTTATTTTAAGAAGGAGATATACATATGGAGATCGGAAGAGCACACGTCTGAAC	17	823	0.0206561
AGCACACAATCGAGAGGGACACGGCGAAATAACTTCGTATAGCATACATTATACGAAGTTATTTTAAGAAGGAGATATACATATGGAGATCGGAAGAGCACACGTCTGAAC	150	2346	0.0639386
GCTACACAATCGAGAGGGACACGGCGAAATAACTTCGTATAGCATACATTATACGAAGTTATTTTAAGAAGGAGATATACATATGGAGATCGGAAGAGCACACGTCTGAAC	71	2874	0.0247042
ACAGCACAATCGAGAGGGACACGGCGAAATAACTTCGTATAGCATACATTATACGAAGTTATTTTAAGAAGGAGATATACATATGGAGATCGGAAGAGCACACGTCTGAAC	44	2696	0.0163205
TACGCACAATCGAGAGGGACACGGCGAAATAACTTCGTATAGCATACATTATACGAAGTTATTTTAAGAAGGAGATATACATATGGAGATCGGAAGAGCACACGTCTGAAC	40	1704	0.0234742
CAACCACAATCGAGAGGGACACGGCGAAATAACTTCGTATAGCATACATTATACGAAGTTATTTTAAGAAGGAGATATACATATGGAGATCGGAAGAGCACACGTCTGAAC	39	1809	0.0215589
GGATCACAATCGAGAGGGACACGGCGAAATAACTTCGTATAGCATACATTATACGAAGTTATTTTAAGAAGGAGATATACATATGGAGATCGGAAGAGCACACGTCTGAAC	20	797	0.0250941

## Sheet: 0.5 hr
barcoded_oligo	light counts	no light counts	Ratio
TCAGAAGGATCGAGAGGGACACGGCGAAATAACTTCGTATAGCATACATTATACGAAGTTATTTTAAGAAGGAGATATACATATGGAGATCGGAAGAGCACACGTCTGAAC	2540	3293	0.771333
TCGTTGGAATCGAGAGGGACACGGCGAAATAACTTCGTATAGCATACATTATACGAAGTTATTTTAAGAAGGAGATATACATATGGAGATCGGAAGAGCACACGTCTGAAC	3550	3657	0.970741
AACGAACCATCGAGAGGGACACGGCGAAATAACTTCGTATAGCATACATTATACGAAGTTATTTTAAGAAGGAGATATACATATGGAGATCGGAAGAGCACACGTCTGAAC	2226	2585	0.861122		0.771333	0.970741	0.724855	0.610778	0.614986	1.32346	0.874959	1.23806	1.12963	0.883542	1.05029	1.69164
CGGAAGAAATCGAGAGGGACACGGCGAAATAACTTCGTATAGCATACATTATACGAAGTTATTTTAAGAAGGAGATATACATATGGAGATCGGAAGAGCACACGTCTGAAC	2150	2465	0.872211		0.861122	0.872211	0.90009	0.0923393	0.059868	0.479952	1.11148	0.115444	0.0743276	0.809682	0.311957	0.552036
GCCAAGAAATCGAGAGGGACACGGCGAAATAACTTCGTATAGCATACATTATACGAAGTTATTTTAAGAAGGAGATATACATATGGAGATCGGAAGAGCACACGTCTGAAC	1604	2496	0.642628		0.642628	0.920904	0.845506	0.0412861	0.0594508	0.797787	0.713767	0.0393142	0.0437048	0.712199	0.608301	0.337252
GGAGAGAAATCGAGAGGGACACGGCGAAATAACTTCGTATAGCATACATTATACGAAGTTATTTTAAGAAGGAGATATACATATGGAGATCGGAAGAGCACACGTCTGAAC	2771	3009	0.920904		0.688393	0.354209	0.960086	0.483758	0.485482	1.92162	1.04087	0.378624	0.984057	0.626397	0.89037	0.984472
ACGGAGAAATCGAGAGGGACACGGCGAAATAACTTCGTATAGCATACATTATACGAAGTTATTTTAAGAAGGAGATATACATATGGAGATCGGAAGAGCACACGTCTGAAC	2408	3498	0.688393		0.682379	0.0808751	0.0988059	0.637118	0.598495	0.0834713	0.0771722	1.08102	1.44632	0.0300275	0.075982	0.240798
CACGAGAAATCGAGAGGGACACGGCGAAATAACTTCGTATAGCATACATTATACGAAGTTATTTTAAGAAGGAGATATACATATGGAGATCGGAAGAGCACACGTCTGAAC	1233	3481	0.354209		0.907064	0.0624035	0.0587314	0.588052	0.791827	1.02872	0.991885	1.20032	0.515815	0.0385367	0.0912303	0.692948
CCACAGAAATCGAGAGGGACACGGCGAAATAACTTCGTATAGCATACATTATACGAAGTTATTTTAAGAAGGAGATATACATATGGAGATCGGAAGAGCACACGTCTGAAC	1216	1782	0.682379		0.516424	0.938208	0.900758	0.0598149	0.0850486	0.5072	1.26446	0.175148	0.0964725	0.994195	0.654286	1.17459
GAGCAGAAATCGAGAGGGACACGGCGAAATAACTTCGTATAGCATACATTATACGAAGTTATTTTAAGAAGGAGATATACATATGGAGATCGGAAGAGCACACGTCTGAAC	329	4068	0.0808751		1.17568	1.03434	0.691608	0.0614035	0.0430672	0.0665328	0.0882182	0.0385264	0.0662879	0.882784	0.29805	0.892727
AGCCAGAAATCGAGAGGGACACGGCGAAATAACTTCGTATAGCATACATTATACGAAGTTATTTTAAGAAGGAGATATACATATGGAGATCGGAAGAGCACACGTCTGAAC	2645	2916	0.907064
TCGAGGAAATCGAGAGGGACACGGCGAAATAACTTCGTATAGCATACATTATACGAAGTTATTTTAAGAAGGAGATATACATATGGAGATCGGAAGAGCACACGTCTGAAC	202	3237	0.0624035
CTCAGGAAATCGAGAGGGACACGGCGAAATAACTTCGTATAGCATACATTATACGAAGTTATTTTAAGAAGGAGATATACATATGGAGATCGGAAGAGCACACGTCTGAAC	1525	2953	0.516424
GGTAGGAAATCGAGAGGGACACGGCGAAATAACTTCGTATAGCATACATTATACGAAGTTATTTTAAGAAGGAGATATACATATGGAGATCGGAAGAGCACACGTCTGAAC	2733	2913	0.938208
TGACGGAAATCGAGAGGGACACGGCGAAATAACTTCGTATAGCATACATTATACGAAGTTATTTTAAGAAGGAGATATACATATGGAGATCGGAAGAGCACACGTCTGAAC	2978	2533	1.17568
ATGCGGAAATCGAGAGGGACACGGCGAAATAACTTCGTATAGCATACATTATACGAAGTTATTTTAAGAAGGAGATATACATATGGAGATCGGAAGAGCACACGTCTGAAC	2831	2737	1.03434
CGATCGAAATCGAGAGGGACACGGCGAAATAACTTCGTATAGCATACATTATACGAAGTTATTTTAAGAAGGAGATATACATATGGAGATCGGAAGAGCACACGTCTGAAC	2616	3609	0.724855
CTGGTGAAATCGAGAGGGACACGGCGAAATAACTTCGTATAGCATACATTATACGAAGTTATTTTAAGAAGGAGATATACATATGGAGATCGGAAGAGCACACGTCTGAAC	1734	2839	0.610778
GTCCTGAAATCGAGAGGGACACGGCGAAATAACTTCGTATAGCATACATTATACGAAGTTATTTTAAGAAGGAGATATACATATGGAGATCGGAAGAGCACACGTCTGAAC	1991	2212	0.90009
GTGGACAAATCGAGAGGGACACGGCGAAATAACTTCGTATAGCATACATTATACGAAGTTATTTTAAGAAGGAGATATACATATGGAGATCGGAAGAGCACACGTCTGAAC	405	4386	0.0923393
TGCGACAAATCGAGAGGGACACGGCGAAATAACTTCGTATAGCATACATTATACGAAGTTATTTTAAGAAGGAGATATACATATGGAGATCGGAAGAGCACACGTCTGAAC	2813	3327	0.845506
CCTGACAAATCGAGAGGGACACGGCGAAATAACTTCGTATAGCATACATTATACGAAGTTATTTTAAGAAGGAGATATACATATGGAGATCGGAAGAGCACACGTCTGAAC	113	2737	0.0412861
TCGCACAAATCGAGAGGGACACGGCGAAATAACTTCGTATAGCATACATTATACGAAGTTATTTTAAGAAGGAGATATACATATGGAGATCGGAAGAGCACACGTCTGAAC	3127	3257	0.960086
CTCCACAAATCGAGAGGGACACGGCGAAATAACTTCGTATAGCATACATTATACGAAGTTATTTTAAGAAGGAGATATACATATGGAGATCGGAAGAGCACACGTCTGAAC	1802	3725	0.483758
GGTCACAAATCGAGAGGGACACGGCGAAATAACTTCGTATAGCATACATTATACGAAGTTATTTTAAGAAGGAGATATACATATGGAGATCGGAAGAGCACACGTCTGAAC	422	4271	0.0988059
CGAAGCAAATCGAGAGGGACACGGCGAAATAACTTCGTATAGCATACATTATACGAAGTTATTTTAAGAAGGAGATATACATATGGAGATCGGAAGAGCACACGTCTGAAC	1919	3012	0.637118
GAGAGCAAATCGAGAGGGACACGGCGAAATAACTTCGTATAGCATACATTATACGAAGTTATTTTAAGAAGGAGATATACATATGGAGATCGGAAGAGCACACGTCTGAAC	150	2554	0.0587314
ACCAGCAAATCGAGAGGGACACGGCGAAATAACTTCGTATAGCATACATTATACGAAGTTATTTTAAGAAGGAGATATACATATGGAGATCGGAAGAGCACACGTCTGAAC	1319	2243	0.588052
AGTGGCAAATCGAGAGGGACACGGCGAAATAACTTCGTATAGCATACATTATACGAAGTTATTTTAAGAAGGAGATATACATATGGAGATCGGAAGAGCACACGTCTGAAC	2496	2771	0.900758
GTACGCAAATCGAGAGGGACACGGCGAAATAACTTCGTATAGCATACATTATACGAAGTTATTTTAAGAAGGAGATATACATATGGAGATCGGAAGAGCACACGTCTGAAC	252	4213	0.0598149
TACCGCAAATCGAGAGGGACACGGCGAAATAACTTCGTATAGCATACATTATACGAAGTTATTTTAAGAAGGAGATATACATATGGAGATCGGAAGAGCACACGTCTGAAC	1368	1978	0.691608
TGGTGCAAATCGAGAGGGACACGGCGAAATAACTTCGTATAGCATACATTATACGAAGTTATTTTAAGAAGGAGATATACATATGGAGATCGGAAGAGCACACGTCTGAAC	266	4332	0.0614035
CCAGGTAAATCGAGAGGGACACGGCGAAATAACTTCGTATAGCATACATTATACGAAGTTATTTTAAGAAGGAGATATACATATGGAGATCGGAAGAGCACACGTCTGAAC	1067	1735	0.614986
GACGGTAAATCGAGAGGGACACGGCGAAATAACTTCGTATAGCATACATTATACGAAGTTATTTTAAGAAGGAGATATACATATGGAGATCGGAAGAGCACACGTCTGAAC	4288	3240	1.32346
GCTCGTAAATCGAGAGGGACACGGCGAAATAACTTCGTATAGCATACATTATACGAAGTTATTTTAAGAAGGAGATATACATATGGAGATCGGAAGAGCACACGTCTGAAC	263	4393	0.059868
CGCTGTAAATCGAGAGGGACACGGCGAAATAACTTCGTATAGCATACATTATACGAAGTTATTTTAAGAAGGAGATATACATATGGAGATCGGAAGAGCACACGTCTGAAC	1604	3342	0.479952
CGTGCTAAATCGAGAGGGACACGGCGAAATAACTTCGTATAGCATACATTATACGAAGTTATTTTAAGAAGGAGATATACATATGGAGATCGGAAGAGCACACGTCTGAAC	223	3751	0.0594508
GGACCTAAATCGAGAGGGACACGGCGAAATAACTTCGTATAGCATACATTATACGAAGTTATTTTAAGAAGGAGATATACATATGGAGATCGGAAGAGCACACGTCTGAAC	2884	3615	0.797787
CAGCCTAAATCGAGAGGGACACGGCGAAATAACTTCGTATAGCATACATTATACGAAGTTATTTTAAGAAGGAGATATACATATGGAGATCGGAAGAGCACACGTCTGAAC	1672	3444	0.485482
GCGTCTAAATCGAGAGGGACACGGCGAAATAACTTCGTATAGCATACATTATACGAAGTTATTTTAAGAAGGAGATATACATATGGAGATCGGAAGAGCACACGTCTGAAC	3947	2054	1.92162
CGAGAAGAATCGAGAGGGACACGGCGAAATAACTTCGTATAGCATACATTATACGAAGTTATTTTAAGAAGGAGATATACATATGGAGATCGGAAGAGCACACGTCTGAAC	1829	3056	0.598495
GAGGAAGAATCGAGAGGGACACGGCGAAATAACTTCGTATAGCATACATTATACGAAGTTATTTTAAGAAGGAGATATACATATGGAGATCGGAAGAGCACACGTCTGAAC	252	3019	0.0834713
ACCGAAGAATCGAGAGGGACACGGCGAAATAACTTCGTATAGCATACATTATACGAAGTTATTTTAAGAAGGAGATATACATATGGAGATCGGAAGAGCACACGTCTGAAC	1647	2080	0.791827
GCACAAGAATCGAGAGGGACACGGCGAAATAACTTCGTATAGCATACATTATACGAAGTTATTTTAAGAAGGAGATATACATATGGAGATCGGAAGAGCACACGTCTGAAC	1827	1776	1.02872
AGGCAAGAATCGAGAGGGACACGGCGAAATAACTTCGTATAGCATACATTATACGAAGTTATTTTAAGAAGGAGATATACATATGGAGATCGGAAGAGCACACGTCTGAAC	376	4421	0.0850486
CACCAAGAATCGAGAGGGACACGGCGAAATAACTTCGTATAGCATACATTATACGAAGTTATTTTAAGAAGGAGATATACATATGGAGATCGGAAGAGCACACGTCTGAAC	1726	3403	0.5072
CCGTAAGAATCGAGAGGGACACGGCGAAATAACTTCGTATAGCATACATTATACGAAGTTATTTTAAGAAGGAGATATACATATGGAGATCGGAAGAGCACACGTCTGAAC	41	952	0.0430672
GGCTAAGAATCGAGAGGGACACGGCGAAATAACTTCGTATAGCATACATTATACGAAGTTATTTTAAGAAGGAGATATACATATGGAGATCGGAAGAGCACACGTCTGAAC	232	3487	0.0665328
TGGACAGAATCGAGAGGGACACGGCGAAATAACTTCGTATAGCATACATTATACGAAGTTATTTTAAGAAGGAGATATACATATGGAGATCGGAAGAGCACACGTCTGAAC	2645	3023	0.874959
GACACAGAATCGAGAGGGACACGGCGAAATAACTTCGTATAGCATACATTATACGAAGTTATTTTAAGAAGGAGATATACATATGGAGATCGGAAGAGCACACGTCTGAAC	3266	2638	1.23806
GTAGCAGAATCGAGAGGGACACGGCGAAATAACTTCGTATAGCATACATTATACGAAGTTATTTTAAGAAGGAGATATACATATGGAGATCGGAAGAGCACACGTCTGAAC	2692	2422	1.11148
CATGCAGAATCGAGAGGGACACGGCGAAATAACTTCGTATAGCATACATTATACGAAGTTATTTTAAGAAGGAGATATACATATGGAGATCGGAAGAGCACACGTCTGAAC	373	3231	0.115444
ACTCCAGAATCGAGAGGGACACGGCGAAATAACTTCGTATAGCATACATTATACGAAGTTATTTTAAGAAGGAGATATACATATGGAGATCGGAAGAGCACACGTCTGAAC	1965	2753	0.713767
CTCTCAGAATCGAGAGGGACACGGCGAAATAACTTCGTATAGCATACATTATACGAAGTTATTTTAAGAAGGAGATATACATATGGAGATCGGAAGAGCACACGTCTGAAC	133	3383	0.0393142
GCGATAGAATCGAGAGGGACACGGCGAAATAACTTCGTATAGCATACATTATACGAAGTTATTTTAAGAAGGAGATATACATATGGAGATCGGAAGAGCACACGTCTGAAC	3005	2887	1.04087
CGCATAGAATCGAGAGGGACACGGCGAAATAACTTCGTATAGCATACATTATACGAAGTTATTTTAAGAAGGAGATATACATATGGAGATCGGAAGAGCACACGTCTGAAC	875	2311	0.378624
TTGGAGGAATCGAGAGGGACACGGCGAAATAACTTCGTATAGCATACATTATACGAAGTTATTTTAAGAAGGAGATATACATATGGAGATCGGAAGAGCACACGTCTGAAC	286	3706	0.0771722
AGTGAGGAATCGAGAGGGACACGGCGAAATAACTTCGTATAGCATACATTATACGAAGTTATTTTAAGAAGGAGATATACATATGGAGATCGGAAGAGCACACGTCTGAAC	3042	2814	1.08102
TCTCAGGAATCGAGAGGGACACGGCGAAATAACTTCGTATAGCATACATTATACGAAGTTATTTTAAGAAGGAGATATACATATGGAGATCGGAAGAGCACACGTCTGAAC	1589	1602	0.991885
AGAACGGAATCGAGAGGGACACGGCGAAATAACTTCGTATAGCATACATTATACGAAGTTATTTTAAGAAGGAGATATACATATGGAGATCGGAAGAGCACACGTCTGAAC	2996	2496	1.20032
TAACCGGAATCGAGAGGGACACGGCGAAATAACTTCGTATAGCATACATTATACGAAGTTATTTTAAGAAGGAGATATACATATGGAGATCGGAAGAGCACACGTCTGAAC	3323	2628	1.26446
AAGTCGGAATCGAGAGGGACACGGCGAAATAACTTCGTATAGCATACATTATACGAAGTTATTTTAAGAAGGAGATATACATATGGAGATCGGAAGAGCACACGTCTGAAC	592	3380	0.175148
TGTTCGGAATCGAGAGGGACACGGCGAAATAACTTCGTATAGCATACATTATACGAAGTTATTTTAAGAAGGAGATATACATATGGAGATCGGAAGAGCACACGTCTGAAC	152	1723	0.0882182
ACCATGGAATCGAGAGGGACACGGCGAAATAACTTCGTATAGCATACATTATACGAAGTTATTTTAAGAAGGAGATATACATATGGAGATCGGAAGAGCACACGTCTGAAC	137	3556	0.0385264
TTGAGCGAATCGAGAGGGACACGGCGAAATAACTTCGTATAGCATACATTATACGAAGTTATTTTAAGAAGGAGATATACATATGGAGATCGGAAGAGCACACGTCTGAAC	2989	2646	1.12963
TAAGGCGAATCGAGAGGGACACGGCGAAATAACTTCGTATAGCATACATTATACGAAGTTATTTTAAGAAGGAGATATACATATGGAGATCGGAAGAGCACACGTCTGAAC	2185	2473	0.883542
ATTCGCGAATCGAGAGGGACACGGCGAAATAACTTCGTATAGCATACATTATACGAAGTTATTTTAAGAAGGAGATATACATATGGAGATCGGAAGAGCACACGTCTGAAC	152	2045	0.0743276
AGATGCGAATCGAGAGGGACACGGCGAAATAACTTCGTATAGCATACATTATACGAAGTTATTTTAAGAAGGAGATATACATATGGAGATCGGAAGAGCACACGTCTGAAC	2191	2706	0.809682
CATTGCGAATCGAGAGGGACACGGCGAAATAACTTCGTATAGCATACATTATACGAAGTTATTTTAAGAAGGAGATATACATATGGAGATCGGAAGAGCACACGTCTGAAC	151	3455	0.0437048
TCTACCGAATCGAGAGGGACACGGCGAAATAACTTCGTATAGCATACATTATACGAAGTTATTTTAAGAAGGAGATATACATATGGAGATCGGAAGAGCACACGTCTGAAC	1804	2533	0.712199
GAATCCGAATCGAGAGGGACACGGCGAAATAACTTCGTATAGCATACATTATACGAAGTTATTTTAAGAAGGAGATATACATATGGAGATCGGAAGAGCACACGTCTGAAC	2901	2948	0.984057
ACAGTCGAATCGAGAGGGACACGGCGAAATAACTTCGTATAGCATACATTATACGAAGTTATTTTAAGAAGGAGATATACATATGGAGATCGGAAGAGCACACGTCTGAAC	1737	2773	0.626397
TTCGTCGAATCGAGAGGGACACGGCGAAATAACTTCGTATAGCATACATTATACGAAGTTATTTTAAGAAGGAGATATACATATGGAGATCGGAAGAGCACACGTCTGAAC	2142	1481	1.44632
CAACTCGAATCGAGAGGGACACGGCGAAATAACTTCGTATAGCATACATTATACGAAGTTATTTTAAGAAGGAGATATACATATGGAGATCGGAAGAGCACACGTCTGAAC	109	3630	0.0300275
CTGTTCGAATCGAGAGGGACACGGCGAAATAACTTCGTATAGCATACATTATACGAAGTTATTTTAAGAAGGAGATATACATATGGAGATCGGAAGAGCACACGTCTGAAC	1060	2055	0.515815
CTCGATGAATCGAGAGGGACACGGCGAAATAACTTCGTATAGCATACATTATACGAAGTTATTTTAAGAAGGAGATATACATATGGAGATCGGAAGAGCACACGTCTGAAC	138	3581	0.0385367
GTGCATGAATCGAGAGGGACACGGCGAAATAACTTCGTATAGCATACATTATACGAAGTTATTTTAAGAAGGAGATATACATATGGAGATCGGAAGAGCACACGTCTGAAC	361	3742	0.0964725
AGGAGTGAATCGAGAGGGACACGGCGAAATAACTTCGTATAGCATACATTATACGAAGTTATTTTAAGAAGGAGATATACATATGGAGATCGGAAGAGCACACGTCTGAAC	2569	2584	0.994195
CCTAGTGAATCGAGAGGGACACGGCGAAATAACTTCGTATAGCATACATTATACGAAGTTATTTTAAGAAGGAGATATACATATGGAGATCGGAAGAGCACACGTCTGAAC	140	2112	0.0662879
GTTGGTGAATCGAGAGGGACACGGCGAAATAACTTCGTATAGCATACATTATACGAAGTTATTTTAAGAAGGAGATATACATATGGAGATCGGAAGAGCACACGTCTGAAC	2169	2457	0.882784
TCGGAACAATCGAGAGGGACACGGCGAAATAACTTCGTATAGCATACATTATACGAAGTTATTTTAAGAAGGAGATATACATATGGAGATCGGAAGAGCACACGTCTGAAC	2151	2048	1.05029
GTCGAACAATCGAGAGGGACACGGCGAAATAACTTCGTATAGCATACATTATACGAAGTTATTTTAAGAAGGAGATATACATATGGAGATCGGAAGAGCACACGTCTGAAC	1558	921	1.69164
CTGCAACAATCGAGAGGGACACGGCGAAATAACTTCGTATAGCATACATTATACGAAGTTATTTTAAGAAGGAGATATACATATGGAGATCGGAAGAGCACACGTCTGAAC	574	1840	0.311957
TGCCAACAATCGAGAGGGACACGGCGAAATAACTTCGTATAGCATACATTATACGAAGTTATTTTAAGAAGGAGATATACATATGGAGATCGGAAGAGCACACGTCTGAAC	610	1105	0.552036
ACGAGACAATCGAGAGGGACACGGCGAAATAACTTCGTATAGCATACATTATACGAAGTTATTTTAAGAAGGAGATATACATATGGAGATCGGAAGAGCACACGTCTGAAC	1407	2313	0.608301
CGTAGACAATCGAGAGGGACACGGCGAAATAACTTCGTATAGCATACATTATACGAAGTTATTTTAAGAAGGAGATATACATATGGAGATCGGAAGAGCACACGTCTGAAC	545	1616	0.337252
GAAGGACAATCGAGAGGGACACGGCGAAATAACTTCGTATAGCATACATTATACGAAGTTATTTTAAGAAGGAGATATACATATGGAGATCGGAAGAGCACACGTCTGAAC	2071	2326	0.89037
AGACGACAATCGAGAGGGACACGGCGAAATAACTTCGTATAGCATACATTATACGAAGTTATTTTAAGAAGGAGATATACATATGGAGATCGGAAGAGCACACGTCTGAAC	1902	1932	0.984472
TCTCGACAATCGAGAGGGACACGGCGAAATAACTTCGTATAGCATACATTATACGAAGTTATTTTAAGAAGGAGATATACATATGGAGATCGGAAGAGCACACGTCTGAAC	118	1553	0.075982
CCATGACAATCGAGAGGGACACGGCGAAATAACTTCGTATAGCATACATTATACGAAGTTATTTTAAGAAGGAGATATACATATGGAGATCGGAAGAGCACACGTCTGAAC	314	1304	0.240798
AGCACACAATCGAGAGGGACACGGCGAAATAACTTCGTATAGCATACATTATACGAAGTTATTTTAAGAAGGAGATATACATATGGAGATCGGAAGAGCACACGTCTGAAC	284	3113	0.0912303
GCTACACAATCGAGAGGGACACGGCGAAATAACTTCGTATAGCATACATTATACGAAGTTATTTTAAGAAGGAGATATACATATGGAGATCGGAAGAGCACACGTCTGAAC	1248	1801	0.692948
ACAGCACAATCGAGAGGGACACGGCGAAATAACTTCGTATAGCATACATTATACGAAGTTATTTTAAGAAGGAGATATACATATGGAGATCGGAAGAGCACACGTCTGAAC	1603	2450	0.654286
TACGCACAATCGAGAGGGACACGGCGAAATAACTTCGTATAGCATACATTATACGAAGTTATTTTAAGAAGGAGATATACATATGGAGATCGGAAGAGCACACGTCTGAAC	1655	1409	1.17459
CAACCACAATCGAGAGGGACACGGCGAAATAACTTCGTATAGCATACATTATACGAAGTTATTTTAAGAAGGAGATATACATATGGAGATCGGAAGAGCACACGTCTGAAC	321	1077	0.29805
GGATCACAATCGAGAGGGACACGGCGAAATAACTTCGTATAGCATACATTATACGAAGTTATTTTAAGAAGGAGATATACATATGGAGATCGGAAGAGCACACGTCTGAAC	1473	1650	0.892727

## Sheet: 1 hr
barcoded_oligo	light counts	no light counts	Ratio
TCAGAAGGATCGAGAGGGACACGGCGAAATAACTTCGTATAGCATACATTATACGAAGTTATTTTAAGAAGGAGATATACATATGGAGATCGGAAGAGCACACGTCTGAAC	3147	2856	1.10189
TCGTTGGAATCGAGAGGGACACGGCGAAATAACTTCGTATAGCATACATTATACGAAGTTATTTTAAGAAGGAGATATACATATGGAGATCGGAAGAGCACACGTCTGAAC	3183	2598	1.22517
AACGAACCATCGAGAGGGACACGGCGAAATAACTTCGTATAGCATACATTATACGAAGTTATTTTAAGAAGGAGATATACATATGGAGATCGGAAGAGCACACGTCTGAAC	2973	1894	1.56969		1.10189	1.22517	0.401575	0.667699	0.59034	1.24149	1.07483	1.075	1.43647	1.61609	1.99591	2.72593
CGGAAGAAATCGAGAGGGACACGGCGAAATAACTTCGTATAGCATACATTATACGAAGTTATTTTAAGAAGGAGATATACATATGGAGATCGGAAGAGCACACGTCTGAAC	2375	1706	1.39215		1.56969	1.39215	1.38893	0.0556962	0.0766646	0.50775	1.47575	0.139792	0.0601907	1.06987	0.614748	0.97445
GCCAAGAAATCGAGAGGGACACGGCGAAATAACTTCGTATAGCATACATTATACGAAGTTATTTTAAGAAGGAGATATACATATGGAGATCGGAAGAGCACACGTCTGAAC	2372	2317	1.02374		1.02374	1.41748	1.34446	0.02875	0.0515053	1.10251	0.876335	0.0472213	0.0298334	1.00679	1	0.821912
GGAGAGAAATCGAGAGGGACACGGCGAAATAACTTCGTATAGCATACATTATACGAAGTTATTTTAAGAAGGAGATATACATATGGAGATCGGAAGAGCACACGTCTGAAC	3212	2266	1.41748		1.02501	0.434043	1.17437	0.437901	0.567786	2.30757	1.32397	0.474522	0.991592	0.801141	1.37638	1.45888
ACGGAGAAATCGAGAGGGACACGGCGAAATAACTTCGTATAGCATACATTATACGAAGTTATTTTAAGAAGGAGATATACATATGGAGATCGGAAGAGCACACGTCTGAAC	2418	2359	1.02501		0.709631	0.0732788	0.0535575	0.582814	0.779826	0.0804183	0.0954268	1.2555	1.57152	0.0549034	0.081268	0.771058
CACGAGAAATCGAGAGGGACACGGCGAAATAACTTCGTATAGCATACATTATACGAAGTTATTTTAAGAAGGAGATATACATATGGAGATCGGAAGAGCACACGTCTGAAC	1122	2585	0.434043		1.26879	0.0879427	0.0787933	0.763244	0.927629	1.06073	0.858458	0.910769	0.667078	0.0422788	0.0783898	1.12317
CCACAGAAATCGAGAGGGACACGGCGAAATAACTTCGTATAGCATACATTATACGAAGTTATTTTAAGAAGGAGATATACATATGGAGATCGGAAGAGCACACGTCTGAAC	980	1381	0.709631		0.620393	1.4144	1.15816	0.0414661	0.0713993	0.550785	1.40299	0.24212	0.0795199	1.16576	0.99285	1.50026
GAGCAGAAATCGAGAGGGACACGGCGAAATAACTTCGTATAGCATACATTATACGAAGTTATTTTAAGAAGGAGATATACATATGGAGATCGGAAGAGCACACGTCTGAAC	215	2934	0.0732788		1.11262	0.853915	0.88013	0.0353122	0.0523354	0.0372195	0.0393996	0.0202469	0.0353741	1.03381	0.425337	1.08198
AGCCAGAAATCGAGAGGGACACGGCGAAATAACTTCGTATAGCATACATTATACGAAGTTATTTTAAGAAGGAGATATACATATGGAGATCGGAAGAGCACACGTCTGAAC	2549	2009	1.26879
TCGAGGAAATCGAGAGGGACACGGCGAAATAACTTCGTATAGCATACATTATACGAAGTTATTTTAAGAAGGAGATATACATATGGAGATCGGAAGAGCACACGTCTGAAC	221	2513	0.0879427
CTCAGGAAATCGAGAGGGACACGGCGAAATAACTTCGTATAGCATACATTATACGAAGTTATTTTAAGAAGGAGATATACATATGGAGATCGGAAGAGCACACGTCTGAAC	1296	2089	0.620393
GGTAGGAAATCGAGAGGGACACGGCGAAATAACTTCGTATAGCATACATTATACGAAGTTATTTTAAGAAGGAGATATACATATGGAGATCGGAAGAGCACACGTCTGAAC	2553	1805	1.4144
TGACGGAAATCGAGAGGGACACGGCGAAATAACTTCGTATAGCATACATTATACGAAGTTATTTTAAGAAGGAGATATACATATGGAGATCGGAAGAGCACACGTCTGAAC	1472	1323	1.11262
ATGCGGAAATCGAGAGGGACACGGCGAAATAACTTCGTATAGCATACATTATACGAAGTTATTTTAAGAAGGAGATATACATATGGAGATCGGAAGAGCACACGTCTGAAC	1625	1903	0.853915
CGATCGAAATCGAGAGGGACACGGCGAAATAACTTCGTATAGCATACATTATACGAAGTTATTTTAAGAAGGAGATATACATATGGAGATCGGAAGAGCACACGTCTGAAC	867	2159	0.401575
CTGGTGAAATCGAGAGGGACACGGCGAAATAACTTCGTATAGCATACATTATACGAAGTTATTTTAAGAAGGAGATATACATATGGAGATCGGAAGAGCACACGTCTGAAC	1941	2907	0.667699
GTCCTGAAATCGAGAGGGACACGGCGAAATAACTTCGTATAGCATACATTATACGAAGTTATTTTAAGAAGGAGATATACATATGGAGATCGGAAGAGCACACGTCTGAAC	1707	1229	1.38893
GTGGACAAATCGAGAGGGACACGGCGAAATAACTTCGTATAGCATACATTATACGAAGTTATTTTAAGAAGGAGATATACATATGGAGATCGGAAGAGCACACGTCTGAAC	132	2370	0.0556962
TGCGACAAATCGAGAGGGACACGGCGAAATAACTTCGTATAGCATACATTATACGAAGTTATTTTAAGAAGGAGATATACATATGGAGATCGGAAGAGCACACGTCTGAAC	2658	1977	1.34446
CCTGACAAATCGAGAGGGACACGGCGAAATAACTTCGTATAGCATACATTATACGAAGTTATTTTAAGAAGGAGATATACATATGGAGATCGGAAGAGCACACGTCTGAAC	46	1600	0.02875
TCGCACAAATCGAGAGGGACACGGCGAAATAACTTCGTATAGCATACATTATACGAAGTTATTTTAAGAAGGAGATATACATATGGAGATCGGAAGAGCACACGTCTGAAC	2007	1709	1.17437
CTCCACAAATCGAGAGGGACACGGCGAAATAACTTCGTATAGCATACATTATACGAAGTTATTTTAAGAAGGAGATATACATATGGAGATCGGAAGAGCACACGTCTGAAC	1160	2649	0.437901
GGTCACAAATCGAGAGGGACACGGCGAAATAACTTCGTATAGCATACATTATACGAAGTTATTTTAAGAAGGAGATATACATATGGAGATCGGAAGAGCACACGTCTGAAC	137	2558	0.0535575
CGAAGCAAATCGAGAGGGACACGGCGAAATAACTTCGTATAGCATACATTATACGAAGTTATTTTAAGAAGGAGATATACATATGGAGATCGGAAGAGCACACGTCTGAAC	936	1606	0.582814
GAGAGCAAATCGAGAGGGACACGGCGAAATAACTTCGTATAGCATACATTATACGAAGTTATTTTAAGAAGGAGATATACATATGGAGATCGGAAGAGCACACGTCTGAAC	175	2221	0.0787933
ACCAGCAAATCGAGAGGGACACGGCGAAATAACTTCGTATAGCATACATTATACGAAGTTATTTTAAGAAGGAGATATACATATGGAGATCGGAAGAGCACACGTCTGAAC	1873	2454	0.763244
AGTGGCAAATCGAGAGGGACACGGCGAAATAACTTCGTATAGCATACATTATACGAAGTTATTTTAAGAAGGAGATATACATATGGAGATCGGAAGAGCACACGTCTGAAC	1611	1391	1.15816
GTACGCAAATCGAGAGGGACACGGCGAAATAACTTCGTATAGCATACATTATACGAAGTTATTTTAAGAAGGAGATATACATATGGAGATCGGAAGAGCACACGTCTGAAC	112	2701	0.0414661
TACCGCAAATCGAGAGGGACACGGCGAAATAACTTCGTATAGCATACATTATACGAAGTTATTTTAAGAAGGAGATATACATATGGAGATCGGAAGAGCACACGTCTGAAC	815	926	0.88013
TGGTGCAAATCGAGAGGGACACGGCGAAATAACTTCGTATAGCATACATTATACGAAGTTATTTTAAGAAGGAGATATACATATGGAGATCGGAAGAGCACACGTCTGAAC	69	1954	0.0353122
CCAGGTAAATCGAGAGGGACACGGCGAAATAACTTCGTATAGCATACATTATACGAAGTTATTTTAAGAAGGAGATATACATATGGAGATCGGAAGAGCACACGTCTGAAC	990	1677	0.59034
GACGGTAAATCGAGAGGGACACGGCGAAATAACTTCGTATAGCATACATTATACGAAGTTATTTTAAGAAGGAGATATACATATGGAGATCGGAAGAGCACACGTCTGAAC	3064	2468	1.24149
GCTCGTAAATCGAGAGGGACACGGCGAAATAACTTCGTATAGCATACATTATACGAAGTTATTTTAAGAAGGAGATATACATATGGAGATCGGAAGAGCACACGTCTGAAC	251	3274	0.0766646
CGCTGTAAATCGAGAGGGACACGGCGAAATAACTTCGTATAGCATACATTATACGAAGTTATTTTAAGAAGGAGATATACATATGGAGATCGGAAGAGCACACGTCTGAAC	1343	2645	0.50775
CGTGCTAAATCGAGAGGGACACGGCGAAATAACTTCGTATAGCATACATTATACGAAGTTATTTTAAGAAGGAGATATACATATGGAGATCGGAAGAGCACACGTCTGAAC	142	2757	0.0515053
GGACCTAAATCGAGAGGGACACGGCGAAATAACTTCGTATAGCATACATTATACGAAGTTATTTTAAGAAGGAGATATACATATGGAGATCGGAAGAGCACACGTCTGAAC	2506	2273	1.10251
CAGCCTAAATCGAGAGGGACACGGCGAAATAACTTCGTATAGCATACATTATACGAAGTTATTTTAAGAAGGAGATATACATATGGAGATCGGAAGAGCACACGTCTGAAC	1336	2353	0.567786
GCGTCTAAATCGAGAGGGACACGGCGAAATAACTTCGTATAGCATACATTATACGAAGTTATTTTAAGAAGGAGATATACATATGGAGATCGGAAGAGCACACGTCTGAAC	2806	1216	2.30757
CGAGAAGAATCGAGAGGGACACGGCGAAATAACTTCGTATAGCATACATTATACGAAGTTATTTTAAGAAGGAGATATACATATGGAGATCGGAAGAGCACACGTCTGAAC	1523	1953	0.779826
GAGGAAGAATCGAGAGGGACACGGCGAAATAACTTCGTATAGCATACATTATACGAAGTTATTTTAAGAAGGAGATATACATATGGAGATCGGAAGAGCACACGTCTGAAC	223	2773	0.0804183
ACCGAAGAATCGAGAGGGACACGGCGAAATAACTTCGTATAGCATACATTATACGAAGTTATTTTAAGAAGGAGATATACATATGGAGATCGGAAGAGCACACGTCTGAAC	2038	2197	0.927629
GCACAAGAATCGAGAGGGACACGGCGAAATAACTTCGTATAGCATACATTATACGAAGTTATTTTAAGAAGGAGATATACATATGGAGATCGGAAGAGCACACGTCTGAAC	2253	2124	1.06073
AGGCAAGAATCGAGAGGGACACGGCGAAATAACTTCGTATAGCATACATTATACGAAGTTATTTTAAGAAGGAGATATACATATGGAGATCGGAAGAGCACACGTCTGAAC	174	2437	0.0713993
CACCAAGAATCGAGAGGGACACGGCGAAATAACTTCGTATAGCATACATTATACGAAGTTATTTTAAGAAGGAGATATACATATGGAGATCGGAAGAGCACACGTCTGAAC	1193	2166	0.550785
CCGTAAGAATCGAGAGGGACACGGCGAAATAACTTCGTATAGCATACATTATACGAAGTTATTTTAAGAAGGAGATATACATATGGAGATCGGAAGAGCACACGTCTGAAC	93	1777	0.0523354
GGCTAAGAATCGAGAGGGACACGGCGAAATAACTTCGTATAGCATACATTATACGAAGTTATTTTAAGAAGGAGATATACATATGGAGATCGGAAGAGCACACGTCTGAAC	68	1827	0.0372195
TGGACAGAATCGAGAGGGACACGGCGAAATAACTTCGTATAGCATACATTATACGAAGTTATTTTAAGAAGGAGATATACATATGGAGATCGGAAGAGCACACGTCTGAAC	2528	2352	1.07483
GACACAGAATCGAGAGGGACACGGCGAAATAACTTCGTATAGCATACATTATACGAAGTTATTTTAAGAAGGAGATATACATATGGAGATCGGAAGAGCACACGTCTGAAC	2279	2120	1.075
GTAGCAGAATCGAGAGGGACACGGCGAAATAACTTCGTATAGCATACATTATACGAAGTTATTTTAAGAAGGAGATATACATATGGAGATCGGAAGAGCACACGTCTGAAC	3012	2041	1.47575
CATGCAGAATCGAGAGGGACACGGCGAAATAACTTCGTATAGCATACATTATACGAAGTTATTTTAAGAAGGAGATATACATATGGAGATCGGAAGAGCACACGTCTGAAC	404	2890	0.139792
ACTCCAGAATCGAGAGGGACACGGCGAAATAACTTCGTATAGCATACATTATACGAAGTTATTTTAAGAAGGAGATATACATATGGAGATCGGAAGAGCACACGTCTGAAC	1970	2248	0.876335
CTCTCAGAATCGAGAGGGACACGGCGAAATAACTTCGTATAGCATACATTATACGAAGTTATTTTAAGAAGGAGATATACATATGGAGATCGGAAGAGCACACGTCTGAAC	147	3113	0.0472213
GCGATAGAATCGAGAGGGACACGGCGAAATAACTTCGTATAGCATACATTATACGAAGTTATTTTAAGAAGGAGATATACATATGGAGATCGGAAGAGCACACGTCTGAAC	2734	2065	1.32397
CGCATAGAATCGAGAGGGACACGGCGAAATAACTTCGTATAGCATACATTATACGAAGTTATTTTAAGAAGGAGATATACATATGGAGATCGGAAGAGCACACGTCTGAAC	894	1884	0.474522
TTGGAGGAATCGAGAGGGACACGGCGAAATAACTTCGTATAGCATACATTATACGAAGTTATTTTAAGAAGGAGATATACATATGGAGATCGGAAGAGCACACGTCTGAAC	313	3280	0.0954268
AGTGAGGAATCGAGAGGGACACGGCGAAATAACTTCGTATAGCATACATTATACGAAGTTATTTTAAGAAGGAGATATACATATGGAGATCGGAAGAGCACACGTCTGAAC	2737	2180	1.2555
TCTCAGGAATCGAGAGGGACACGGCGAAATAACTTCGTATAGCATACATTATACGAAGTTATTTTAAGAAGGAGATATACATATGGAGATCGGAAGAGCACACGTCTGAAC	1492	1738	0.858458
AGAACGGAATCGAGAGGGACACGGCGAAATAACTTCGTATAGCATACATTATACGAAGTTATTTTAAGAAGGAGATATACATATGGAGATCGGAAGAGCACACGTCTGAAC	888	975	0.910769
TAACCGGAATCGAGAGGGACACGGCGAAATAACTTCGTATAGCATACATTATACGAAGTTATTTTAAGAAGGAGATATACATATGGAGATCGGAAGAGCACACGTCTGAAC	2444	1742	1.40299
AAGTCGGAATCGAGAGGGACACGGCGAAATAACTTCGTATAGCATACATTATACGAAGTTATTTTAAGAAGGAGATATACATATGGAGATCGGAAGAGCACACGTCTGAAC	676	2792	0.24212
TGTTCGGAATCGAGAGGGACACGGCGAAATAACTTCGTATAGCATACATTATACGAAGTTATTTTAAGAAGGAGATATACATATGGAGATCGGAAGAGCACACGTCTGAAC	42	1066	0.0393996
ACCATGGAATCGAGAGGGACACGGCGAAATAACTTCGTATAGCATACATTATACGAAGTTATTTTAAGAAGGAGATATACATATGGAGATCGGAAGAGCACACGTCTGAAC	41	2025	0.0202469
TTGAGCGAATCGAGAGGGACACGGCGAAATAACTTCGTATAGCATACATTATACGAAGTTATTTTAAGAAGGAGATATACATATGGAGATCGGAAGAGCACACGTCTGAAC	3923	2731	1.43647
TAAGGCGAATCGAGAGGGACACGGCGAAATAACTTCGTATAGCATACATTATACGAAGTTATTTTAAGAAGGAGATATACATATGGAGATCGGAAGAGCACACGTCTGAAC	3675	2274	1.61609
ATTCGCGAATCGAGAGGGACACGGCGAAATAACTTCGTATAGCATACATTATACGAAGTTATTTTAAGAAGGAGATATACATATGGAGATCGGAAGAGCACACGTCTGAAC	202	3356	0.0601907
AGATGCGAATCGAGAGGGACACGGCGAAATAACTTCGTATAGCATACATTATACGAAGTTATTTTAAGAAGGAGATATACATATGGAGATCGGAAGAGCACACGTCTGAAC	2603	2433	1.06987
CATTGCGAATCGAGAGGGACACGGCGAAATAACTTCGTATAGCATACATTATACGAAGTTATTTTAAGAAGGAGATATACATATGGAGATCGGAAGAGCACACGTCTGAAC	77	2581	0.0298334
TCTACCGAATCGAGAGGGACACGGCGAAATAACTTCGTATAGCATACATTATACGAAGTTATTTTAAGAAGGAGATATACATATGGAGATCGGAAGAGCACACGTCTGAAC	2224	2209	1.00679
GAATCCGAATCGAGAGGGACACGGCGAAATAACTTCGTATAGCATACATTATACGAAGTTATTTTAAGAAGGAGATATACATATGGAGATCGGAAGAGCACACGTCTGAAC	2005	2022	0.991592
ACAGTCGAATCGAGAGGGACACGGCGAAATAACTTCGTATAGCATACATTATACGAAGTTATTTTAAGAAGGAGATATACATATGGAGATCGGAAGAGCACACGTCTGAAC	1825	2278	0.801141
TTCGTCGAATCGAGAGGGACACGGCGAAATAACTTCGTATAGCATACATTATACGAAGTTATTTTAAGAAGGAGATATACATATGGAGATCGGAAGAGCACACGTCTGAAC	2538	1615	1.57152
CAACTCGAATCGAGAGGGACACGGCGAAATAACTTCGTATAGCATACATTATACGAAGTTATTTTAAGAAGGAGATATACATATGGAGATCGGAAGAGCACACGTCTGAAC	145	2641	0.0549034
CTGTTCGAATCGAGAGGGACACGGCGAAATAACTTCGTATAGCATACATTATACGAAGTTATTTTAAGAAGGAGATATACATATGGAGATCGGAAGAGCACACGTCTGAAC	1082	1622	0.667078
CTCGATGAATCGAGAGGGACACGGCGAAATAACTTCGTATAGCATACATTATACGAAGTTATTTTAAGAAGGAGATATACATATGGAGATCGGAAGAGCACACGTCTGAAC	118	2791	0.0422788
GTGCATGAATCGAGAGGGACACGGCGAAATAACTTCGTATAGCATACATTATACGAAGTTATTTTAAGAAGGAGATATACATATGGAGATCGGAAGAGCACACGTCTGAAC	212	2666	0.0795199
AGGAGTGAATCGAGAGGGACACGGCGAAATAACTTCGTATAGCATACATTATACGAAGTTATTTTAAGAAGGAGATATACATATGGAGATCGGAAGAGCACACGTCTGAAC	2792	2395	1.16576
CCTAGTGAATCGAGAGGGACACGGCGAAATAACTTCGTATAGCATACATTATACGAAGTTATTTTAAGAAGGAGATATACATATGGAGATCGGAAGAGCACACGTCTGAAC	52	1470	0.0353741
GTTGGTGAATCGAGAGGGACACGGCGAAATAACTTCGTATAGCATACATTATACGAAGTTATTTTAAGAAGGAGATATACATATGGAGATCGGAAGAGCACACGTCTGAAC	1437	1390	1.03381
TCGGAACAATCGAGAGGGACACGGCGAAATAACTTCGTATAGCATACATTATACGAAGTTATTTTAAGAAGGAGATATACATATGGAGATCGGAAGAGCACACGTCTGAAC	1950	977	1.99591
GTCGAACAATCGAGAGGGACACGGCGAAATAACTTCGTATAGCATACATTATACGAAGTTATTTTAAGAAGGAGATATACATATGGAGATCGGAAGAGCACACGTCTGAAC	4615	1693	2.72593
CTGCAACAATCGAGAGGGACACGGCGAAATAACTTCGTATAGCATACATTATACGAAGTTATTTTAAGAAGGAGATATACATATGGAGATCGGAAGAGCACACGTCTGAAC	892	1451	0.614748
TGCCAACAATCGAGAGGGACACGGCGAAATAACTTCGTATAGCATACATTATACGAAGTTATTTTAAGAAGGAGATATACATATGGAGATCGGAAGAGCACACGTCTGAAC	2746	2818	0.97445
ACGAGACAATCGAGAGGGACACGGCGAAATAACTTCGTATAGCATACATTATACGAAGTTATTTTAAGAAGGAGATATACATATGGAGATCGGAAGAGCACACGTCTGAAC	2350	2350	1
CGTAGACAATCGAGAGGGACACGGCGAAATAACTTCGTATAGCATACATTATACGAAGTTATTTTAAGAAGGAGATATACATATGGAGATCGGAAGAGCACACGTCTGAAC	1943	2364	0.821912
GAAGGACAATCGAGAGGGACACGGCGAAATAACTTCGTATAGCATACATTATACGAAGTTATTTTAAGAAGGAGATATACATATGGAGATCGGAAGAGCACACGTCTGAAC	2867	2083	1.37638
AGACGACAATCGAGAGGGACACGGCGAAATAACTTCGTATAGCATACATTATACGAAGTTATTTTAAGAAGGAGATATACATATGGAGATCGGAAGAGCACACGTCTGAAC	3548	2432	1.45888
TCTCGACAATCGAGAGGGACACGGCGAAATAACTTCGTATAGCATACATTATACGAAGTTATTTTAAGAAGGAGATATACATATGGAGATCGGAAGAGCACACGTCTGAAC	141	1735	0.081268
CCATGACAATCGAGAGGGACACGGCGAAATAACTTCGTATAGCATACATTATACGAAGTTATTTTAAGAAGGAGATATACATATGGAGATCGGAAGAGCACACGTCTGAAC	714	926	0.771058
AGCACACAATCGAGAGGGACACGGCGAAATAACTTCGTATAGCATACATTATACGAAGTTATTTTAAGAAGGAGATATACATATGGAGATCGGAAGAGCACACGTCTGAAC	185	2360	0.0783898
GCTACACAATCGAGAGGGACACGGCGAAATAACTTCGTATAGCATACATTATACGAAGTTATTTTAAGAAGGAGATATACATATGGAGATCGGAAGAGCACACGTCTGAAC	1997	1778	1.12317
ACAGCACAATCGAGAGGGACACGGCGAAATAACTTCGTATAGCATACATTATACGAAGTTATTTTAAGAAGGAGATATACATATGGAGATCGGAAGAGCACACGTCTGAAC	2083	2098	0.99285
TACGCACAATCGAGAGGGACACGGCGAAATAACTTCGTATAGCATACATTATACGAAGTTATTTTAAGAAGGAGATATACATATGGAGATCGGAAGAGCACACGTCTGAAC	2882	1921	1.50026
CAACCACAATCGAGAGGGACACGGCGAAATAACTTCGTATAGCATACATTATACGAAGTTATTTTAAGAAGGAGATATACATATGGAGATCGGAAGAGCACACGTCTGAAC	695	1634	0.425337
GGATCACAATCGAGAGGGACACGGCGAAATAACTTCGTATAGCATACATTATACGAAGTTATTTTAAGAAGGAGATATACATATGGAGATCGGAAGAGCACACGTCTGAAC	2204	2037	1.08198

## Sheet: 2 hr
barcoded_oligo	light counts	no light counts	Ratio
TCAGAAGGATCGAGAGGGACACGGCGAAATAACTTCGTATAGCATACATTATACGAAGTTATTTTAAGAAGGAGATATACATATGGAGATCGGAAGAGCACACGTCTGAAC	1029	572	1.79895
TCGTTGGAATCGAGAGGGACACGGCGAAATAACTTCGTATAGCATACATTATACGAAGTTATTTTAAGAAGGAGATATACATATGGAGATCGGAAGAGCACACGTCTGAAC	213	114	1.86842
AACGAACCATCGAGAGGGACACGGCGAAATAACTTCGTATAGCATACATTATACGAAGTTATTTTAAGAAGGAGATATACATATGGAGATCGGAAGAGCACACGTCTGAAC	582	283	2.05654		1.79895	1.86842	1.2	1.47826	2.78605	2.74873	1.09623	2	2.89679	1.94526	2.78864	3.15111
CGGAAGAAATCGAGAGGGACACGGCGAAATAACTTCGTATAGCATACATTATACGAAGTTATTTTAAGAAGGAGATATACATATGGAGATCGGAAGAGCACACGTCTGAAC	1135	413	2.74818		2.05654	2.74818	2.63636	0.19403	0.107578	3.28571	2.72774	0.0839506	0.030581	1.5641	1.02407	1.46262
GCCAAGAAATCGAGAGGGACACGGCGAAATAACTTCGTATAGCATACATTATACGAAGTTATTTTAAGAAGGAGATATACATATGGAGATCGGAAGAGCACACGTCTGAAC	827	584	1.4161		1.4161	2.25998	1.52055	0.0694981	0.0640905	1.98052	1.47548	0.0360902	0.0399449	1.68848	1.53391	1.2832
GGAGAGAAATCGAGAGGGACACGGCGAAATAACTTCGTATAGCATACATTATACGAAGTTATTTTAAGAAGGAGATATACATATGGAGATCGGAAGAGCACACGTCTGAAC	1869	827	2.25998		1.67164	1.14489	2.0825	1.09457	2.09146	6.37324	1.80346	1.41463	2.05614	1.69359	3.62791	3.08689
ACGGAGAAATCGAGAGGGACACGGCGAAATAACTTCGTATAGCATACATTATACGAAGTTATTTTAAGAAGGAGATATACATATGGAGATCGGAAGAGCACACGTCTGAAC	1344	804	1.67164		1.82528	0.0771144	0.0613718	1.39884	1.17453	0.179641	0.0541176	1.52857	3.06667	0.071952	0.115073	1.66957
CACGAGAAATCGAGAGGGACACGGCGAAATAACTTCGTATAGCATACATTATACGAAGTTATTTTAAGAAGGAGATATACATATGGAGATCGGAAGAGCACACGTCTGAAC	885	773	1.14489		2.09052	0.09375	0.0478326	1.10981	1.57121	1.8388	1.47123	2.59942	1.09963	0.0563196	0.120047	1.65041
CCACAGAAATCGAGAGGGACACGGCGAAATAACTTCGTATAGCATACATTATACGAAGTTATTTTAAGAAGGAGATATACATATGGAGATCGGAAGAGCACACGTCTGAAC	491	269	1.82528		1.00285	1.94409	2.10893	0.0639033	0.10119	1.10169	1.83305	0.180243	0.075	2.13165	1.36509	1.89157
GAGCAGAAATCGAGAGGGACACGGCGAAATAACTTCGTATAGCATACATTATACGAAGTTATTTTAAGAAGGAGATATACATATGGAGATCGGAAGAGCACACGTCTGAAC	93	1206	0.0771144		1.84189	1.68049	1.22222	0.0454545	0.0344828	0.0535211	0.0715706	0.035	0.0882353	1.72493	0.771208	1.80631
AGCCAGAAATCGAGAGGGACACGGCGAAATAACTTCGTATAGCATACATTATACGAAGTTATTTTAAGAAGGAGATATACATATGGAGATCGGAAGAGCACACGTCTGAAC	1478	707	2.09052
TCGAGGAAATCGAGAGGGACACGGCGAAATAACTTCGTATAGCATACATTATACGAAGTTATTTTAAGAAGGAGATATACATATGGAGATCGGAAGAGCACACGTCTGAAC	123	1312	0.09375
CTCAGGAAATCGAGAGGGACACGGCGAAATAACTTCGTATAGCATACATTATACGAAGTTATTTTAAGAAGGAGATATACATATGGAGATCGGAAGAGCACACGTCTGAAC	703	701	1.00285
GGTAGGAAATCGAGAGGGACACGGCGAAATAACTTCGTATAGCATACATTATACGAAGTTATTTTAAGAAGGAGATATACATATGGAGATCGGAAGAGCACACGTCTGAAC	1808	930	1.94409
TGACGGAAATCGAGAGGGACACGGCGAAATAACTTCGTATAGCATACATTATACGAAGTTATTTTAAGAAGGAGATATACATATGGAGATCGGAAGAGCACACGTCTGAAC	897	487	1.84189
ATGCGGAAATCGAGAGGGACACGGCGAAATAACTTCGTATAGCATACATTATACGAAGTTATTTTAAGAAGGAGATATACATATGGAGATCGGAAGAGCACACGTCTGAAC	689	410	1.68049
CGATCGAAATCGAGAGGGACACGGCGAAATAACTTCGTATAGCATACATTATACGAAGTTATTTTAAGAAGGAGATATACATATGGAGATCGGAAGAGCACACGTCTGAAC	6	5	1.2
CTGGTGAAATCGAGAGGGACACGGCGAAATAACTTCGTATAGCATACATTATACGAAGTTATTTTAAGAAGGAGATATACATATGGAGATCGGAAGAGCACACGTCTGAAC	68	46	1.47826
GTCCTGAAATCGAGAGGGACACGGCGAAATAACTTCGTATAGCATACATTATACGAAGTTATTTTAAGAAGGAGATATACATATGGAGATCGGAAGAGCACACGTCTGAAC	58	22	2.63636
GTGGACAAATCGAGAGGGACACGGCGAAATAACTTCGTATAGCATACATTATACGAAGTTATTTTAAGAAGGAGATATACATATGGAGATCGGAAGAGCACACGTCTGAAC	39	201	0.19403
TGCGACAAATCGAGAGGGACACGGCGAAATAACTTCGTATAGCATACATTATACGAAGTTATTTTAAGAAGGAGATATACATATGGAGATCGGAAGAGCACACGTCTGAAC	555	365	1.52055
CCTGACAAATCGAGAGGGACACGGCGAAATAACTTCGTATAGCATACATTATACGAAGTTATTTTAAGAAGGAGATATACATATGGAGATCGGAAGAGCACACGTCTGAAC	36	518	0.0694981
TCGCACAAATCGAGAGGGACACGGCGAAATAACTTCGTATAGCATACATTATACGAAGTTATTTTAAGAAGGAGATATACATATGGAGATCGGAAGAGCACACGTCTGAAC	833	400	2.0825
CTCCACAAATCGAGAGGGACACGGCGAAATAACTTCGTATAGCATACATTATACGAAGTTATTTTAAGAAGGAGATATACATATGGAGATCGGAAGAGCACACGTCTGAAC	544	497	1.09457
GGTCACAAATCGAGAGGGACACGGCGAAATAACTTCGTATAGCATACATTATACGAAGTTATTTTAAGAAGGAGATATACATATGGAGATCGGAAGAGCACACGTCTGAAC	68	1108	0.0613718
CGAAGCAAATCGAGAGGGACACGGCGAAATAACTTCGTATAGCATACATTATACGAAGTTATTTTAAGAAGGAGATATACATATGGAGATCGGAAGAGCACACGTCTGAAC	484	346	1.39884
GAGAGCAAATCGAGAGGGACACGGCGAAATAACTTCGTATAGCATACATTATACGAAGTTATTTTAAGAAGGAGATATACATATGGAGATCGGAAGAGCACACGTCTGAAC	64	1338	0.0478326
ACCAGCAAATCGAGAGGGACACGGCGAAATAACTTCGTATAGCATACATTATACGAAGTTATTTTAAGAAGGAGATATACATATGGAGATCGGAAGAGCACACGTCTGAAC	758	683	1.10981
AGTGGCAAATCGAGAGGGACACGGCGAAATAACTTCGTATAGCATACATTATACGAAGTTATTTTAAGAAGGAGATATACATATGGAGATCGGAAGAGCACACGTCTGAAC	968	459	2.10893
GTACGCAAATCGAGAGGGACACGGCGAAATAACTTCGTATAGCATACATTATACGAAGTTATTTTAAGAAGGAGATATACATATGGAGATCGGAAGAGCACACGTCTGAAC	37	579	0.0639033
TACCGCAAATCGAGAGGGACACGGCGAAATAACTTCGTATAGCATACATTATACGAAGTTATTTTAAGAAGGAGATATACATATGGAGATCGGAAGAGCACACGTCTGAAC	231	189	1.22222
TGGTGCAAATCGAGAGGGACACGGCGAAATAACTTCGTATAGCATACATTATACGAAGTTATTTTAAGAAGGAGATATACATATGGAGATCGGAAGAGCACACGTCTGAAC	10	220	0.0454545
CCAGGTAAATCGAGAGGGACACGGCGAAATAACTTCGTATAGCATACATTATACGAAGTTATTTTAAGAAGGAGATATACATATGGAGATCGGAAGAGCACACGTCTGAAC	599	215	2.78605
GACGGTAAATCGAGAGGGACACGGCGAAATAACTTCGTATAGCATACATTATACGAAGTTATTTTAAGAAGGAGATATACATATGGAGATCGGAAGAGCACACGTCTGAAC	1619	589	2.74873
GCTCGTAAATCGAGAGGGACACGGCGAAATAACTTCGTATAGCATACATTATACGAAGTTATTTTAAGAAGGAGATATACATATGGAGATCGGAAGAGCACACGTCTGAAC	159	1478	0.107578
CGCTGTAAATCGAGAGGGACACGGCGAAATAACTTCGTATAGCATACATTATACGAAGTTATTTTAAGAAGGAGATATACATATGGAGATCGGAAGAGCACACGTCTGAAC	23	7	3.28571
CGTGCTAAATCGAGAGGGACACGGCGAAATAACTTCGTATAGCATACATTATACGAAGTTATTTTAAGAAGGAGATATACATATGGAGATCGGAAGAGCACACGTCTGAAC	68	1061	0.0640905
GGACCTAAATCGAGAGGGACACGGCGAAATAACTTCGTATAGCATACATTATACGAAGTTATTTTAAGAAGGAGATATACATATGGAGATCGGAAGAGCACACGTCTGAAC	915	462	1.98052
CAGCCTAAATCGAGAGGGACACGGCGAAATAACTTCGTATAGCATACATTATACGAAGTTATTTTAAGAAGGAGATATACATATGGAGATCGGAAGAGCACACGTCTGAAC	343	164	2.09146
GCGTCTAAATCGAGAGGGACACGGCGAAATAACTTCGTATAGCATACATTATACGAAGTTATTTTAAGAAGGAGATATACATATGGAGATCGGAAGAGCACACGTCTGAAC	1810	284	6.37324
CGAGAAGAATCGAGAGGGACACGGCGAAATAACTTCGTATAGCATACATTATACGAAGTTATTTTAAGAAGGAGATATACATATGGAGATCGGAAGAGCACACGTCTGAAC	996	848	1.17453
GAGGAAGAATCGAGAGGGACACGGCGAAATAACTTCGTATAGCATACATTATACGAAGTTATTTTAAGAAGGAGATATACATATGGAGATCGGAAGAGCACACGTCTGAAC	150	835	0.179641
ACCGAAGAATCGAGAGGGACACGGCGAAATAACTTCGTATAGCATACATTATACGAAGTTATTTTAAGAAGGAGATATACATATGGAGATCGGAAGAGCACACGTCTGAAC	2074	1320	1.57121
GCACAAGAATCGAGAGGGACACGGCGAAATAACTTCGTATAGCATACATTATACGAAGTTATTTTAAGAAGGAGATATACATATGGAGATCGGAAGAGCACACGTCTGAAC	1346	732	1.8388
AGGCAAGAATCGAGAGGGACACGGCGAAATAACTTCGTATAGCATACATTATACGAAGTTATTTTAAGAAGGAGATATACATATGGAGATCGGAAGAGCACACGTCTGAAC	51	504	0.10119
CACCAAGAATCGAGAGGGACACGGCGAAATAACTTCGTATAGCATACATTATACGAAGTTATTTTAAGAAGGAGATATACATATGGAGATCGGAAGAGCACACGTCTGAAC	585	531	1.10169
CCGTAAGAATCGAGAGGGACACGGCGAAATAACTTCGTATAGCATACATTATACGAAGTTATTTTAAGAAGGAGATATACATATGGAGATCGGAAGAGCACACGTCTGAAC	8	232	0.0344828
GGCTAAGAATCGAGAGGGACACGGCGAAATAACTTCGTATAGCATACATTATACGAAGTTATTTTAAGAAGGAGATATACATATGGAGATCGGAAGAGCACACGTCTGAAC	19	355	0.0535211
TGGACAGAATCGAGAGGGACACGGCGAAATAACTTCGTATAGCATACATTATACGAAGTTATTTTAAGAAGGAGATATACATATGGAGATCGGAAGAGCACACGTCTGAAC	262	239	1.09623
GACACAGAATCGAGAGGGACACGGCGAAATAACTTCGTATAGCATACATTATACGAAGTTATTTTAAGAAGGAGATATACATATGGAGATCGGAAGAGCACACGTCTGAAC	234	117	2
GTAGCAGAATCGAGAGGGACACGGCGAAATAACTTCGTATAGCATACATTATACGAAGTTATTTTAAGAAGGAGATATACATATGGAGATCGGAAGAGCACACGTCTGAAC	1593	584	2.72774
CATGCAGAATCGAGAGGGACACGGCGAAATAACTTCGTATAGCATACATTATACGAAGTTATTTTAAGAAGGAGATATACATATGGAGATCGGAAGAGCACACGTCTGAAC	68	810	0.0839506
ACTCCAGAATCGAGAGGGACACGGCGAAATAACTTCGTATAGCATACATTATACGAAGTTATTTTAAGAAGGAGATATACATATGGAGATCGGAAGAGCACACGTCTGAAC	993	673	1.47548
CTCTCAGAATCGAGAGGGACACGGCGAAATAACTTCGTATAGCATACATTATACGAAGTTATTTTAAGAAGGAGATATACATATGGAGATCGGAAGAGCACACGTCTGAAC	24	665	0.0360902
GCGATAGAATCGAGAGGGACACGGCGAAATAACTTCGTATAGCATACATTATACGAAGTTATTTTAAGAAGGAGATATACATATGGAGATCGGAAGAGCACACGTCTGAAC	835	463	1.80346
CGCATAGAATCGAGAGGGACACGGCGAAATAACTTCGTATAGCATACATTATACGAAGTTATTTTAAGAAGGAGATATACATATGGAGATCGGAAGAGCACACGTCTGAAC	58	41	1.41463
TTGGAGGAATCGAGAGGGACACGGCGAAATAACTTCGTATAGCATACATTATACGAAGTTATTTTAAGAAGGAGATATACATATGGAGATCGGAAGAGCACACGTCTGAAC	46	850	0.0541176
AGTGAGGAATCGAGAGGGACACGGCGAAATAACTTCGTATAGCATACATTATACGAAGTTATTTTAAGAAGGAGATATACATATGGAGATCGGAAGAGCACACGTCTGAAC	642	420	1.52857
TCTCAGGAATCGAGAGGGACACGGCGAAATAACTTCGTATAGCATACATTATACGAAGTTATTTTAAGAAGGAGATATACATATGGAGATCGGAAGAGCACACGTCTGAAC	946	643	1.47123
AGAACGGAATCGAGAGGGACACGGCGAAATAACTTCGTATAGCATACATTATACGAAGTTATTTTAAGAAGGAGATATACATATGGAGATCGGAAGAGCACACGTCTGAAC	889	342	2.59942
TAACCGGAATCGAGAGGGACACGGCGAAATAACTTCGTATAGCATACATTATACGAAGTTATTTTAAGAAGGAGATATACATATGGAGATCGGAAGAGCACACGTCTGAAC	1065	581	1.83305
AAGTCGGAATCGAGAGGGACACGGCGAAATAACTTCGTATAGCATACATTATACGAAGTTATTTTAAGAAGGAGATATACATATGGAGATCGGAAGAGCACACGTCTGAAC	104	577	0.180243
TGTTCGGAATCGAGAGGGACACGGCGAAATAACTTCGTATAGCATACATTATACGAAGTTATTTTAAGAAGGAGATATACATATGGAGATCGGAAGAGCACACGTCTGAAC	36	503	0.0715706
ACCATGGAATCGAGAGGGACACGGCGAAATAACTTCGTATAGCATACATTATACGAAGTTATTTTAAGAAGGAGATATACATATGGAGATCGGAAGAGCACACGTCTGAAC	7	200	0.035
TTGAGCGAATCGAGAGGGACACGGCGAAATAACTTCGTATAGCATACATTATACGAAGTTATTTTAAGAAGGAGATATACATATGGAGATCGGAAGAGCACACGTCTGAAC	1263	436	2.89679
TAAGGCGAATCGAGAGGGACACGGCGAAATAACTTCGTATAGCATACATTATACGAAGTTATTTTAAGAAGGAGATATACATATGGAGATCGGAAGAGCACACGTCTGAAC	1066	548	1.94526
ATTCGCGAATCGAGAGGGACACGGCGAAATAACTTCGTATAGCATACATTATACGAAGTTATTTTAAGAAGGAGATATACATATGGAGATCGGAAGAGCACACGTCTGAAC	10	327	0.030581
AGATGCGAATCGAGAGGGACACGGCGAAATAACTTCGTATAGCATACATTATACGAAGTTATTTTAAGAAGGAGATATACATATGGAGATCGGAAGAGCACACGTCTGAAC	122	78	1.5641
CATTGCGAATCGAGAGGGACACGGCGAAATAACTTCGTATAGCATACATTATACGAAGTTATTTTAAGAAGGAGATATACATATGGAGATCGGAAGAGCACACGTCTGAAC	29	726	0.0399449
TCTACCGAATCGAGAGGGACACGGCGAAATAACTTCGTATAGCATACATTATACGAAGTTATTTTAAGAAGGAGATATACATATGGAGATCGGAAGAGCACACGTCTGAAC	1290	764	1.68848
GAATCCGAATCGAGAGGGACACGGCGAAATAACTTCGTATAGCATACATTATACGAAGTTATTTTAAGAAGGAGATATACATATGGAGATCGGAAGAGCACACGTCTGAAC	586	285	2.05614
ACAGTCGAATCGAGAGGGACACGGCGAAATAACTTCGTATAGCATACATTATACGAAGTTATTTTAAGAAGGAGATATACATATGGAGATCGGAAGAGCACACGTCTGAAC	1216	718	1.69359
TTCGTCGAATCGAGAGGGACACGGCGAAATAACTTCGTATAGCATACATTATACGAAGTTATTTTAAGAAGGAGATATACATATGGAGATCGGAAGAGCACACGTCTGAAC	1610	525	3.06667
CAACTCGAATCGAGAGGGACACGGCGAAATAACTTCGTATAGCATACATTATACGAAGTTATTTTAAGAAGGAGATATACATATGGAGATCGGAAGAGCACACGTCTGAAC	108	1501	0.071952
CTGTTCGAATCGAGAGGGACACGGCGAAATAACTTCGTATAGCATACATTATACGAAGTTATTTTAAGAAGGAGATATACATATGGAGATCGGAAGAGCACACGTCTGAAC	298	271	1.09963
CTCGATGAATCGAGAGGGACACGGCGAAATAACTTCGTATAGCATACATTATACGAAGTTATTTTAAGAAGGAGATATACATATGGAGATCGGAAGAGCACACGTCTGAAC	86	1527	0.0563196
GTGCATGAATCGAGAGGGACACGGCGAAATAACTTCGTATAGCATACATTATACGAAGTTATTTTAAGAAGGAGATATACATATGGAGATCGGAAGAGCACACGTCTGAAC	27	360	0.075
AGGAGTGAATCGAGAGGGACACGGCGAAATAACTTCGTATAGCATACATTATACGAAGTTATTTTAAGAAGGAGATATACATATGGAGATCGGAAGAGCACACGTCTGAAC	2364	1109	2.13165
CCTAGTGAATCGAGAGGGACACGGCGAAATAACTTCGTATAGCATACATTATACGAAGTTATTTTAAGAAGGAGATATACATATGGAGATCGGAAGAGCACACGTCTGAAC	9	102	0.0882353
GTTGGTGAATCGAGAGGGACACGGCGAAATAACTTCGTATAGCATACATTATACGAAGTTATTTTAAGAAGGAGATATACATATGGAGATCGGAAGAGCACACGTCTGAAC	602	349	1.72493
TCGGAACAATCGAGAGGGACACGGCGAAATAACTTCGTATAGCATACATTATACGAAGTTATTTTAAGAAGGAGATATACATATGGAGATCGGAAGAGCACACGTCTGAAC	1768	634	2.78864
GTCGAACAATCGAGAGGGACACGGCGAAATAACTTCGTATAGCATACATTATACGAAGTTATTTTAAGAAGGAGATATACATATGGAGATCGGAAGAGCACACGTCTGAAC	709	225	3.15111
CTGCAACAATCGAGAGGGACACGGCGAAATAACTTCGTATAGCATACATTATACGAAGTTATTTTAAGAAGGAGATATACATATGGAGATCGGAAGAGCACACGTCTGAAC	553	540	1.02407
TGCCAACAATCGAGAGGGACACGGCGAAATAACTTCGTATAGCATACATTATACGAAGTTATTTTAAGAAGGAGATATACATATGGAGATCGGAAGAGCACACGTCTGAAC	939	642	1.46262
ACGAGACAATCGAGAGGGACACGGCGAAATAACTTCGTATAGCATACATTATACGAAGTTATTTTAAGAAGGAGATATACATATGGAGATCGGAAGAGCACACGTCTGAAC	1425	929	1.53391
CGTAGACAATCGAGAGGGACACGGCGAAATAACTTCGTATAGCATACATTATACGAAGTTATTTTAAGAAGGAGATATACATATGGAGATCGGAAGAGCACACGTCTGAAC	657	512	1.2832
GAAGGACAATCGAGAGGGACACGGCGAAATAACTTCGTATAGCATACATTATACGAAGTTATTTTAAGAAGGAGATATACATATGGAGATCGGAAGAGCACACGTCTGAAC	780	215	3.62791
AGACGACAATCGAGAGGGACACGGCGAAATAACTTCGTATAGCATACATTATACGAAGTTATTTTAAGAAGGAGATATACATATGGAGATCGGAAGAGCACACGTCTGAAC	2025	656	3.08689
TCTCGACAATCGAGAGGGACACGGCGAAATAACTTCGTATAGCATACATTATACGAAGTTATTTTAAGAAGGAGATATACATATGGAGATCGGAAGAGCACACGTCTGAAC	213	1851	0.115073
CCATGACAATCGAGAGGGACACGGCGAAATAACTTCGTATAGCATACATTATACGAAGTTATTTTAAGAAGGAGATATACATATGGAGATCGGAAGAGCACACGTCTGAAC	192	115	1.66957
AGCACACAATCGAGAGGGACACGGCGAAATAACTTCGTATAGCATACATTATACGAAGTTATTTTAAGAAGGAGATATACATATGGAGATCGGAAGAGCACACGTCTGAAC	203	1691	0.120047
GCTACACAATCGAGAGGGACACGGCGAAATAACTTCGTATAGCATACATTATACGAAGTTATTTTAAGAAGGAGATATACATATGGAGATCGGAAGAGCACACGTCTGAAC	609	369	1.65041
ACAGCACAATCGAGAGGGACACGGCGAAATAACTTCGTATAGCATACATTATACGAAGTTATTTTAAGAAGGAGATATACATATGGAGATCGGAAGAGCACACGTCTGAAC	1447	1060	1.36509
TACGCACAATCGAGAGGGACACGGCGAAATAACTTCGTATAGCATACATTATACGAAGTTATTTTAAGAAGGAGATATACATATGGAGATCGGAAGAGCACACGTCTGAAC	628	332	1.89157
CAACCACAATCGAGAGGGACACGGCGAAATAACTTCGTATAGCATACATTATACGAAGTTATTTTAAGAAGGAGATATACATATGGAGATCGGAAGAGCACACGTCTGAAC	300	389	0.771208
GGATCACAATCGAGAGGGACACGGCGAAATAACTTCGTATAGCATACATTATACGAAGTTATTTTAAGAAGGAGATATACATATGGAGATCGGAAGAGCACACGTCTGAAC	1203	666	1.80631
